# Supplementary material for: In vitro and in silico validation of CA3 and FHL1 downregulation in oral cancer
Source: BMC Cancer. 2018 Feb 17;18:193. doi: 10.1186/s12885-018-4077-3 (PMC5816396; doi:10.1186/s12885-018-4077-3)
Supplement: Supplementary file 5 — List of accession numbers for the ORESTES data used in the study. (XLSX 20500 kb) [file 12885_2018_4077_MOESM5_ESM.xlsx]

## Sheet: ORESTES.All_gis_sorted
Supplementary Table 5. List of accession numbers for the ORESTES data used in the study.
GenBank accession number	EST name
BE693224.1	BE693224 RC1-BT0254-290600-112-c02
BE693225.1	BE693225 RC1-BT0254-290600-112-g04
BE693226.1	BE693226 RC1-BT0254-290600-112-g05
BE693227.1	BE693227 RC1-BT0254-290600-112-b05
BE693228.1	BE693228 RC1-BT0254-290600-112-b12
BE693229.1	BE693229 RC1-BT0254-290600-112-c07
BE693230.1	BE693230 RC1-BT0254-290600-112-c11
BE693231.1	BE693231 RC1-BT0254-290600-112-e01
BE693232.1	BE693232 RC1-BT0254-290600-112-g04_1
BE693233.1	BE693233 RC1-BT0254-290600-112-g12
BE693234.1	BE693234 RC1-BT0254-170700-113-a06
BE693235.1	BE693235 RC1-BT0254-170700-113-a07
BE693236.1	BE693236 RC1-BT0254-170700-113-a09
BE693237.1	BE693237 RC1-BT0254-170700-113-b04
BE693238.1	BE693238 RC1-BT0254-170700-113-e03
BE693239.1	BE693239 RC1-BT0254-170700-113-g10
BE693240.1	BE693240 RC1-BT0254-170700-113-h09
BE693241.1	BE693241 RC1-BT0254-170700-113-a04
BE693242.1	BE693242 RC1-BT0254-170700-113-a10
BE693243.1	BE693243 RC1-BT0254-170700-113-b02
BE693244.1	BE693244 RC1-BT0254-170700-113-b10
BE693245.1	BE693245 RC1-BT0254-170700-113-b12
BE693246.1	BE693246 RC1-BT0254-170700-113-d04
BE693247.1	BE693247 RC1-BT0254-170700-113-e04
BE693248.1	BE693248 RC1-BT0254-170700-113-e11
BE693249.1	BE693249 RC1-BT0254-170700-113-f03
BE693250.1	BE693250 RC1-BT0254-170700-113-h04
BE693251.1	BE693251 RC1-BT0254-170700-113-h08
BE693252.1	BE693252 RC1-BT0254-270700-114-a02
BE693253.1	BE693253 RC1-BT0254-270700-114-d02
BE693254.1	BE693254 RC1-BT0254-270700-114-d04
BE693255.1	BE693255 RC1-BT0254-270700-114-e11
BE693256.1	BE693256 RC1-BT0254-270700-114-f12
BE693257.1	BE693257 RC1-BT0254-270700-114-g03
BE693258.1	BE693258 RC1-BT0254-270700-114-g07
BE693259.1	BE693259 RC1-BT0254-270700-114-h05
BE693260.1	BE693260 RC1-BT0254-270700-114-h07
BE693261.1	BE693261 RC1-BT0254-270700-114-h08
BE693262.1	BE693262 RC1-BT0254-270700-114-b01_1
BE693263.1	BE693263 RC1-BT0254-270700-114-b05
BE693264.1	BE693264 RC1-BT0254-270700-114-b07
BE693265.1	BE693265 RC1-BT0254-270700-114-b08
BE693266.1	BE693266 RC1-BT0254-270700-114-c09
BE693267.1	BE693267 RC1-BT0254-270700-114-c10
BE693268.1	BE693268 RC1-BT0254-270700-114-c12
BE693269.1	BE693269 RC1-BT0254-270700-114-d03
BE693270.1	BE693270 RC1-BT0254-270700-114-d10
BE693271.1	BE693271 RC1-BT0254-270700-114-d11
BE693272.1	BE693272 RC1-BT0254-270700-114-e04
BE693273.1	BE693273 RC1-BT0254-270700-114-f01
BE693274.1	BE693274 RC1-BT0254-270700-114-f03
BE693275.1	BE693275 RC1-BT0254-270700-114-f07_1
BE693276.1	BE693276 RC1-BT0254-270700-114-g09
BE693277.1	BE693277 RC1-BT0254-270700-114-h12
BE693278.1	BE693278 RC4-BT0309-190700-014-c12
BE693279.1	BE693279 RC4-BT0309-190700-014-h05
BE693280.1	BE693280 RC4-BT0309-190700-014-h08
BE693281.1	BE693281 RC4-BT0309-190700-014-a12
BE693282.1	BE693282 RC4-BT0309-190700-014-c06
BE693283.1	BE693283 RC4-BT0309-190700-014-c08
BE693284.1	BE693284 RC4-BT0309-190700-014-c10
BE693285.1	BE693285 RC4-BT0309-190700-014-d04
BE693286.1	BE693286 RC4-BT0309-190700-014-d11
BE693287.1	BE693287 RC4-BT0309-190700-014-e01
BE693288.1	BE693288 RC4-BT0309-190700-014-e02
BE693289.1	BE693289 RC4-BT0309-190700-014-g06
BE693290.1	BE693290 RC4-BT0309-190700-014-h10
BE693291.1	BE693291 RC1-BT0313-220700-018-a12
BE693292.1	BE693292 RC1-BT0313-220700-018-d04
BE693293.1	BE693293 RC1-BT0313-220700-018-e03
BE693294.1	BE693294 RC1-BT0313-220700-018-g12
BE693295.1	BE693295 RC1-BT0313-220700-018-h12
BE693296.1	BE693296 RC1-BT0313-220700-018-a07
BE693297.1	BE693297 RC1-BT0313-220700-018-a10
BE693298.1	BE693298 RC1-BT0313-220700-018-b02
BE693299.1	BE693299 RC1-BT0313-220700-018-b11
BE693300.1	BE693300 RC1-BT0313-220700-018-c10
BE693301.1	BE693301 RC1-BT0313-220700-018-d07
BE693302.1	BE693302 RC1-BT0313-220700-018-e09
BE693303.1	BE693303 RC1-BT0313-220700-018-f07
BE693304.1	BE693304 RC1-BT0313-220700-018-f09
BE693305.1	BE693305 RC1-BT0313-220700-018-h04
BE693306.1	BE693306 RC1-BT0313-220700-018-h09
BE693307.1	BE693307 RC1-BT0313-310700-019-a04
BE693308.1	BE693308 RC1-BT0313-310700-019-a06
BE693309.1	BE693309 RC1-BT0313-310700-019-a09
BE693310.1	BE693310 RC1-BT0313-310700-019-b01
BE693311.1	BE693311 RC1-BT0313-310700-019-b02
BE693312.1	BE693312 RC1-BT0313-310700-019-b05
BE693313.1	BE693313 RC1-BT0313-310700-019-b06
BE693314.1	BE693314 RC1-BT0313-310700-019-b10
BE693315.1	BE693315 RC1-BT0313-310700-019-c08
BE693316.1	BE693316 RC1-BT0313-310700-019-c11
BE693317.1	BE693317 RC1-BT0313-310700-019-d03
BE693318.1	BE693318 RC1-BT0313-310700-019-d08
BE693319.1	BE693319 RC1-BT0313-310700-019-d09
BE693320.1	BE693320 RC1-BT0313-310700-019-e07
BE693321.1	BE693321 RC1-BT0313-310700-019-e11
BE693322.1	BE693322 RC1-BT0313-310700-019-e12
BE693323.1	BE693323 RC1-BT0313-310700-019-f01
BE693324.1	BE693324 RC1-BT0313-310700-019-f08
BE693325.1	BE693325 RC1-BT0313-310700-019-f12
BE693326.1	BE693326 RC1-BT0313-310700-019-g03
BE693327.1	BE693327 RC1-BT0313-310700-019-g05
BE693328.1	BE693328 RC1-BT0313-310700-019-g09
BE693329.1	BE693329 RC1-BT0313-310700-019-h04
BE693330.1	BE693330 RC1-BT0313-310700-019-h07
BE693331.1	BE693331 RC1-BT0313-310700-019-h11
BE693332.1	BE693332 RC1-BT0313-310700-019-a08
BE693333.1	BE693333 RC1-BT0313-090800-110-a05
BE693334.1	BE693334 RC1-BT0313-090800-110-a06
BE693335.1	BE693335 RC1-BT0313-090800-110-b02
BE693336.1	BE693336 RC1-BT0313-090800-110-b08
BE693337.1	BE693337 RC1-BT0313-090800-110-c12
BE693338.1	BE693338 RC1-BT0313-090800-110-d02
BE693339.1	BE693339 RC1-BT0313-090800-110-d07
BE693340.1	BE693340 RC1-BT0313-090800-110-d10
BE693341.1	BE693341 RC1-BT0313-090800-110-f06
BE693342.1	BE693342 RC1-BT0313-090800-110-f12
BE693343.1	BE693343 RC1-BT0313-090800-110-g12
BE693344.1	BE693344 RC1-BT0313-090800-110-h09
BE693345.1	BE693345 RC1-BT0313-090800-110-h10
BE693346.1	BE693346 RC1-BT0313-090800-110-a07
BE693347.1	BE693347 RC1-BT0313-090800-110-b03
BE693348.1	BE693348 RC1-BT0313-090800-110-b07
BE693349.1	BE693349 RC1-BT0313-090800-110-b10
BE693350.1	BE693350 RC1-BT0313-090800-110-c09
BE693351.1	BE693351 RC1-BT0313-090800-110-d04
BE693352.1	BE693352 RC1-BT0313-090800-110-e01
BE693353.1	BE693353 RC1-BT0313-090800-110-e03
BE693354.1	BE693354 RC1-BT0313-090800-110-f04
BE693355.1	BE693355 RC1-BT0313-090800-110-g07
BE693356.1	BE693356 RC1-BT0313-090800-110-g09
BE693357.1	BE693357 RC1-BT0314-210700-017-a03
BE693358.1	BE693358 RC1-BT0314-210700-017-a06
BE693359.1	BE693359 RC1-BT0314-210700-017-a07
BE693360.1	BE693360 RC1-BT0314-210700-017-b02
BE693361.1	BE693361 RC1-BT0314-210700-017-b04
BE693362.1	BE693362 RC1-BT0314-210700-017-b11
BE693363.1	BE693363 RC1-BT0314-210700-017-c07
BE693364.1	BE693364 RC1-BT0314-210700-017-d06
BE693365.1	BE693365 RC1-BT0314-210700-017-e04
BE693366.1	BE693366 RC1-BT0314-210700-017-e10
BE693367.1	BE693367 RC1-BT0314-210700-017-f04
BE693368.1	BE693368 RC1-BT0314-210700-017-f06
BE693369.1	BE693369 RC1-BT0314-210700-017-f10
BE693370.1	BE693370 RC1-BT0314-210700-017-f12
BE693371.1	BE693371 RC1-BT0314-210700-017-g06
BE693372.1	BE693372 RC1-BT0314-210700-017-h04
BE693373.1	BE693373 RC1-BT0314-210700-017-h09
BE693374.1	BE693374 RC1-BT0314-210700-017-h11
BE693375.1	BE693375 RC1-BT0314-210700-017-a09
BE693376.1	BE693376 RC1-BT0314-210700-017-b09
BE693377.1	BE693377 RC1-BT0314-210700-017-b10
BE693378.1	BE693378 RC1-BT0314-210700-017-d03
BE693379.1	BE693379 RC1-BT0314-210700-017-d09
BE693380.1	BE693380 RC1-BT0314-210700-017-e11
BE693381.1	BE693381 RC1-BT0314-210700-017-e12
BE693382.1	BE693382 RC1-BT0314-210700-017-f11
BE693383.1	BE693383 RC1-BT0314-210700-017-g07
BE693384.1	BE693384 RC1-BT0314-210700-017-g11
BE693385.1	BE693385 RC1-BT0314-210700-017-h01
BE693386.1	BE693386 RC1-BT0314-210700-017-h05
BE693387.1	BE693387 RC1-BT0314-090800-018-a01
BE693388.1	BE693388 RC1-BT0314-090800-018-b02
BE693389.1	BE693389 RC1-BT0314-090800-018-b03
BE693390.1	BE693390 RC1-BT0314-090800-018-c01
BE693391.1	BE693391 RC1-BT0314-090800-018-c02
BE693392.1	BE693392 RC1-BT0314-090800-018-c09
BE693393.1	BE693393 RC1-BT0314-090800-018-d03
BE693394.1	BE693394 RC1-BT0314-090800-018-e01
BE693395.1	BE693395 RC1-BT0314-090800-018-e07
BE693396.1	BE693396 RC1-BT0314-090800-018-e09
BE693397.1	BE693397 RC1-BT0314-090800-018-f02
BE693398.1	BE693398 RC1-BT0314-090800-018-f03
BE693399.1	BE693399 RC1-BT0314-090800-018-f12
BE693400.1	BE693400 RC1-BT0314-090800-018-g05
BE693401.1	BE693401 RC1-BT0314-090800-018-g08
BE693402.1	BE693402 RC1-BT0314-090800-018-h04
BE693403.1	BE693403 RC1-BT0314-090800-018-a03
BE693404.1	BE693404 RC1-BT0314-090800-018-a08
BE693405.1	BE693405 RC1-BT0314-090800-018-a11
BE693406.1	BE693406 RC1-BT0314-090800-018-a12
BE693498.1	BE693498 RC1-BT0314-090800-018-b04
BE693499.1	BE693499 RC1-BT0314-090800-018-b06
BE693500.1	BE693500 RC1-BT0314-090800-018-b10
BE693501.1	BE693501 RC1-BT0314-090800-018-d01
BE693502.1	BE693502 RC1-BT0314-090800-018-d04
BE693503.1	BE693503 RC1-BT0314-090800-018-e11
BE693504.1	BE693504 RC1-BT0314-090800-018-f07
BE693505.1	BE693505 RC1-BT0314-090800-018-f11
BE693506.1	BE693506 RC1-BT0314-090800-018-h05
BE693507.1	BE693507 RC1-BT0314-100800-019-b06
BE693508.1	BE693508 RC1-BT0314-100800-019-b10
BE693509.1	BE693509 RC1-BT0314-100800-019-b11
BE693510.1	BE693510 RC1-BT0314-100800-019-c02
BE693511.1	BE693511 RC1-BT0314-100800-019-c04
BE693512.1	BE693512 RC1-BT0314-100800-019-c09
BE693513.1	BE693513 RC1-BT0314-100800-019-d04
BE693514.1	BE693514 RC1-BT0314-100800-019-d12
BE693515.1	BE693515 RC1-BT0314-100800-019-e06
BE693516.1	BE693516 RC1-BT0314-100800-019-e12
BE693517.1	BE693517 RC1-BT0314-100800-019-f01
BE693518.1	BE693518 RC1-BT0314-100800-019-g01
BE693519.1	BE693519 RC1-BT0314-100800-019-g03
BE693520.1	BE693520 RC1-BT0314-100800-019-g07
BE693521.1	BE693521 RC1-BT0314-100800-019-h05
BE693522.1	BE693522 RC1-BT0314-100800-019-a08
BE693523.1	BE693523 RC1-BT0314-100800-019-a11
BE693524.1	BE693524 RC1-BT0314-100800-019-b01
BE693525.1	BE693525 RC1-BT0314-100800-019-b04
BE693526.1	BE693526 RC1-BT0314-100800-019-b05
BE693527.1	BE693527 RC1-BT0314-100800-019-c06
BE693528.1	BE693528 RC1-BT0314-100800-019-c07
BE693529.1	BE693529 RC1-BT0314-100800-019-e10
BE693530.1	BE693530 RC1-BT0314-100800-019-f07
BE693531.1	BE693531 RC1-BT0314-100800-019-f08
BE693532.1	BE693532 RC1-BT0314-100800-019-g02
BE693533.1	BE693533 RC1-BT0314-100800-019-g06
BE693534.1	BE693534 RC1-BT0314-100800-019-g08
BE693535.1	BE693535 RC1-BT0314-100800-019-g11
BE693536.1	BE693536 RC1-BT0314-100800-019-h09
BE693537.1	BE693537 RC1-BT0314-100800-019-h10
BE693538.1	BE693538 RC1-BT0314-100800-019-h11
BE693539.1	BE693539 RC3-BT0333-030700-019-b05
BE693540.1	BE693540 RC3-BT0333-030700-019-c01
BE693541.1	BE693541 RC3-BT0333-030700-019-c05
BE693542.1	BE693542 RC3-BT0333-030700-019-d09
BE693543.1	BE693543 RC3-BT0333-030700-019-e01
BE693544.1	BE693544 RC3-BT0333-030700-019-e01_1
BE693545.1	BE693545 RC3-BT0333-030700-019-e02
BE693546.1	BE693546 RC3-BT0333-030700-019-e02_1
BE693547.1	BE693547 RC3-BT0333-030700-019-e03_1
BE693548.1	BE693548 RC3-BT0333-030700-019-g01
BE693549.1	BE693549 RC3-BT0333-030700-019-g03
BE693550.1	BE693550 RC3-BT0333-030700-019-g09
BE693551.1	BE693551 RC3-BT0333-030700-019-h09
BE693552.1	BE693552 RC3-BT0333-030700-019-h09_1
BE693553.1	BE693553 RC3-BT0333-030700-019-b03
BE693554.1	BE693554 RC3-BT0333-030700-019-d04
BE693555.1	BE693555 RC3-BT0333-030700-019-d07
BE693556.1	BE693556 RC3-BT0333-030700-019-d11
BE693557.1	BE693557 RC3-BT0333-030700-019-e03
BE693558.1	BE693558 RC3-BT0333-030700-019-e05
BE693559.1	BE693559 RC3-BT0333-030700-019-e12
BE693560.1	BE693560 RC3-BT0333-030700-019-f01
BE693561.1	BE693561 RC3-BT0333-030700-019-f04
BE693562.1	BE693562 RC3-BT0333-030700-019-f06
BE693563.1	BE693563 RC3-BT0333-030700-019-g11
BE693564.1	BE693564 RC3-BT0333-030700-019-h02
BE693565.1	BE693565 RC3-BT0333-030700-019-h05
BE693566.1	BE693566 RC3-BT0333-030700-019-h06
BE693567.1	BE693567 RC3-BT0333-180700-110-a10
BE693570.1	BE693570 RC3-BT0333-180700-110-d05
BE693571.1	BE693571 RC3-BT0333-180700-110-d08
BE693572.1	BE693572 RC3-BT0333-180700-110-b02
BE693573.1	BE693573 RC3-BT0333-180700-110-f12
BE693574.1	BE693574 RC3-BT0333-180700-111-a02
BE693575.1	BE693575 RC3-BT0333-180700-111-a03
BE693576.1	BE693576 RC3-BT0333-180700-111-a04
BE693577.1	BE693577 RC3-BT0333-180700-111-a10
BE693578.1	BE693578 RC3-BT0333-180700-111-b03
BE693579.1	BE693579 RC3-BT0333-180700-111-b11
BE693580.1	BE693580 RC3-BT0333-180700-111-b12
BE693581.1	BE693581 RC3-BT0333-180700-111-c12
BE693582.1	BE693582 RC3-BT0333-180700-111-d06
BE693583.1	BE693583 RC3-BT0333-180700-111-d09
BE693584.1	BE693584 RC3-BT0333-180700-111-e10
BE693585.1	BE693585 RC3-BT0333-180700-111-f05
BE693586.1	BE693586 RC3-BT0333-180700-111-h03
BE693587.1	BE693587 RC3-BT0333-180700-111-h06
BE693588.1	BE693588 RC3-BT0333-180700-111-h07
BE693589.1	BE693589 RC3-BT0333-180700-111-h08
BE693590.1	BE693590 RC3-BT0333-180700-111-h10
BE693591.1	BE693591 RC3-BT0333-180700-111-a05
BE693592.1	BE693592 RC3-BT0333-180700-111-a09
BE693593.1	BE693593 RC3-BT0333-180700-111-a11
BE693594.1	BE693594 RC3-BT0333-180700-111-c03
BE693595.1	BE693595 RC3-BT0333-180700-111-c06
BE693596.1	BE693596 RC3-BT0333-180700-111-d01
BE693597.1	BE693597 RC3-BT0333-180700-111-d02
BE693598.1	BE693598 RC3-BT0333-180700-111-d11
BE693599.1	BE693599 RC3-BT0333-180700-111-d12
BE693600.1	BE693600 RC3-BT0333-180700-111-e01
BE693601.1	BE693601 RC3-BT0333-180700-111-e03
BE693407.1	BE693407 RC3-BT0333-180700-111-e12
BE693408.1	BE693408 RC3-BT0333-180700-111-g03
BE693409.1	BE693409 RC3-BT0333-180700-111-g07
BE693410.1	BE693410 RC3-BT0333-180700-111-g10
BE693411.1	BE693411 RC3-BT0333-180700-111-h01
BE693412.1	BE693412 RC3-BT0333-180700-111-h04
BE693413.1	BE693413 RC3-BT0333-180700-111-h09
BE693414.1	BE693414 RC3-BT0333-180700-111-h11
BE693415.1	BE693415 RC3-BT0333-310700-112-a03
BE693416.1	BE693416 RC3-BT0333-310700-112-b06
BE693417.1	BE693417 RC3-BT0333-310700-112-d06
BE693418.1	BE693418 RC3-BT0333-310700-112-e02
BE693419.1	BE693419 RC3-BT0333-310700-112-e07
BE693420.1	BE693420 RC3-BT0333-310700-112-f10
BE693421.1	BE693421 RC3-BT0333-310700-112-f12_1
BE693422.1	BE693422 RC3-BT0333-310700-112-h01
BE693423.1	BE693423 RC3-BT0333-310700-112-h04
BE693424.1	BE693424 RC3-BT0333-310700-112-a01
BE693425.1	BE693425 RC3-BT0333-310700-112-a11
BE693426.1	BE693426 RC3-BT0333-310700-112-b05
BE693427.1	BE693427 RC3-BT0333-310700-112-d01
BE693428.1	BE693428 RC3-BT0333-310700-112-f01_1
BE693429.1	BE693429 RC3-BT0333-310700-112-f11
BE693430.1	BE693430 RC3-BT0333-310700-112-g05
BE693431.1	BE693431 RC3-BT0333-310700-112-g09
BE693432.1	BE693432 RC3-BT0333-310700-112-h06
BE693433.1	BE693433 RC3-BT0333-310700-112-h10
BE693434.1	BE693434 RC3-BT0333-310700-112-h11
BE693435.1	BE693435 RC3-BT0333-100800-013-b04
BE693436.1	BE693436 RC3-BT0333-100800-013-c01
BE693437.1	BE693437 RC3-BT0333-100800-013-c01_1
BE693438.1	BE693438 RC3-BT0333-100800-013-e12
BE693439.1	BE693439 RC3-BT0333-100800-013-f10
BE693440.1	BE693440 RC3-BT0333-100800-013-h03
BE693441.1	BE693441 RC3-BT0333-100800-013-a03
BE693442.1	BE693442 RC3-BT0333-100800-013-a04
BE693443.1	BE693443 RC3-BT0333-100800-013-b02
BE693444.1	BE693444 RC3-BT0333-100800-013-b10
BE693445.1	BE693445 RC3-BT0333-100800-013-c06_2
BE693446.1	BE693446 RC3-BT0333-100800-013-d07_1
BE693447.1	BE693447 RC3-BT0333-100800-013-d10
BE693448.1	BE693448 RC3-BT0333-100800-013-e02
BE693449.1	BE693449 RC3-BT0333-100800-013-e03
BE693450.1	BE693450 RC3-BT0333-100800-013-e04
BE693451.1	BE693451 RC3-BT0333-100800-013-f03
BE693452.1	BE693452 RC3-BT0333-100800-013-g03
BE693453.1	BE693453 RC3-BT0333-100800-013-g07
BE693454.1	BE693454 RC3-BT0333-110800-113-a05
BE693455.1	BE693455 RC3-BT0333-110800-113-b03
BE693456.1	BE693456 RC3-BT0333-110800-113-e02
BE693457.1	BE693457 RC3-BT0333-110800-113-e05
BE693458.1	BE693458 RC3-BT0333-110800-113-f07
BE693459.1	BE693459 RC3-BT0333-110800-113-f08
BE693460.1	BE693460 RC3-BT0333-110800-113-h09
BE693461.1	BE693461 RC3-BT0333-110800-113-a04
BE693462.1	BE693462 RC3-BT0333-110800-113-b08
BE693463.1	BE693463 RC3-BT0333-110800-113-c05
BE693464.1	BE693464 RC3-BT0333-110800-113-c12
BE693465.1	BE693465 RC3-BT0333-110800-113-d01
BE693466.1	BE693466 RC3-BT0333-110800-113-d04
BE693467.1	BE693467 RC3-BT0333-110800-113-d08
BE693468.1	BE693468 RC3-BT0333-110800-113-g08
BE693469.1	BE693469 RC4-BT0337-180500-015-a05
BE693470.1	BE693470 RC4-BT0337-180500-015-a07
BE693471.1	BE693471 RC4-BT0337-180500-015-b06
BE693472.1	BE693472 RC4-BT0337-180500-015-c01_1
BE693473.1	BE693473 RC4-BT0337-180500-015-c03
BE693474.1	BE693474 RC4-BT0337-180500-015-d03
BE693475.1	BE693475 RC4-BT0337-180500-015-d09
BE693476.1	BE693476 RC4-BT0337-180500-015-d11
BE693477.1	BE693477 RC4-BT0337-180500-015-d12
BE693478.1	BE693478 RC4-BT0337-180500-015-e03
BE693479.1	BE693479 RC4-BT0337-180500-015-e07
BE693480.1	BE693480 RC4-BT0337-180500-015-f02
BE693481.1	BE693481 RC4-BT0337-180500-015-g02
BE693482.1	BE693482 RC4-BT0337-180500-015-g08
BE693483.1	BE693483 RC4-BT0337-180500-015-h03
BE693484.1	BE693484 RC4-BT0337-180500-015-h09
BE693485.1	BE693485 RC4-BT0337-180500-015-a04
BE693486.1	BE693486 RC4-BT0337-180500-015-a08
BE693487.1	BE693487 RC4-BT0337-180500-015-a09
BE693488.1	BE693488 RC4-BT0337-180500-015-a11
BE693489.1	BE693489 RC4-BT0337-180500-015-b09
BE693490.1	BE693490 RC4-BT0337-180500-015-b11
BE693491.1	BE693491 RC4-BT0337-180500-015-b12
BE693492.1	BE693492 RC4-BT0337-180500-015-c08_1
BE693493.1	BE693493 RC4-BT0337-180500-015-d06
BE693494.1	BE693494 RC4-BT0337-180500-015-e05
BE693495.1	BE693495 RC4-BT0337-180500-015-e09
BE693496.1	BE693496 RC4-BT0337-180500-015-f03
BE693497.1	BE693497 RC4-BT0337-180500-015-g06
BE693602.1	BE693602 RC4-BT0337-180500-015-g10
BE693603.1	BE693603 RC4-BT0337-180500-015-h05
BE693604.1	BE693604 RC4-BT0337-180500-015-h07
BE693605.1	BE693605 RC4-BT0337-180500-015-h11
BE693606.1	BE693606 MR4-BT0358-220500-008-b02
BE693607.1	BE693607 MR4-BT0358-220500-008-b07
BE693608.1	BE693608 MR4-BT0358-220500-008-b08
BE693609.1	BE693609 MR4-BT0358-220500-008-c01
BE693610.1	BE693610 MR4-BT0358-220500-008-c05
BE693611.1	BE693611 MR4-BT0358-220500-008-d09
BE693612.1	BE693612 MR4-BT0358-220500-008-d11
BE693613.1	BE693613 MR4-BT0358-220500-008-f07
BE693614.1	BE693614 MR4-BT0358-220500-008-g04
BE693615.1	BE693615 MR4-BT0358-220500-008-f11
BE693616.1	BE693616 MR4-BT0358-220500-008-g12
BE693617.1	BE693617 MR4-BT0358-120600-009-a01
BE693618.1	BE693618 MR4-BT0358-120600-009-a03
BE693619.1	BE693619 MR4-BT0358-120600-009-a08
BE693620.1	BE693620 MR4-BT0358-120600-009-a09
BE693621.1	BE693621 MR4-BT0358-120600-009-a11
BE693622.1	BE693622 MR4-BT0358-120600-009-b04
BE693623.1	BE693623 MR4-BT0358-120600-009-b08
BE693624.1	BE693624 MR4-BT0358-120600-009-b09
BE693625.1	BE693625 MR4-BT0358-120600-009-c02
BE693626.1	BE693626 MR4-BT0358-120600-009-c07
BE693627.1	BE693627 MR4-BT0358-120600-009-c08
BE693628.1	BE693628 MR4-BT0358-120600-009-d02
BE693629.1	BE693629 MR4-BT0358-120600-009-d05
BE693630.1	BE693630 MR4-BT0358-120600-009-d06
BE693631.1	BE693631 MR4-BT0358-120600-009-a02
BE693632.1	BE693632 MR4-BT0358-120600-009-a07
BE693633.1	BE693633 MR4-BT0358-120600-009-b07
BE693634.1	BE693634 MR4-BT0358-120600-009-b10
BE693635.1	BE693635 MR4-BT0358-120600-009-b11
BE693636.1	BE693636 MR4-BT0358-120600-009-c01
BE693637.1	BE693637 MR4-BT0358-120600-009-c04
BE693638.1	BE693638 MR4-BT0358-120600-009-c10
BE693639.1	BE693639 MR4-BT0358-120600-009-d07
BE693640.1	BE693640 MR4-BT0358-120600-009-d11
BE693641.1	BE693641 MR4-BT0358-130700-010-b04
BE693642.1	BE693642 MR4-BT0358-130700-010-b05
BE693643.1	BE693643 MR4-BT0358-130700-010-b06
BE693644.1	BE693644 MR4-BT0358-130700-010-b11
BE693645.1	BE693645 MR4-BT0358-130700-010-b12
BE693646.1	BE693646 MR4-BT0358-130700-010-e08
BE693647.1	BE693647 MR4-BT0358-130700-010-g04
BE693648.1	BE693648 MR4-BT0358-130700-010-h10
BE693649.1	BE693649 MR4-BT0358-130700-010-h11
BE693650.1	BE693650 MR4-BT0358-130700-010-h12
BE693651.1	BE693651 MR4-BT0358-130700-010-e11
BE693652.1	BE693652 MR4-BT0358-130700-010-f01
BE693653.1	BE693653 MR4-BT0358-130700-010-f05
BE693654.1	BE693654 MR4-BT0358-130700-010-g01
BE693655.1	BE693655 MR4-BT0358-130700-010-g07
BE693656.1	BE693656 MR4-BT0358-130700-010-g10
BE693657.1	BE693657 MR4-BT0358-040800-011-c08
BE693658.1	BE693658 MR4-BT0358-040800-011-c10
BE693659.1	BE693659 MR4-BT0358-040800-011-f03
BE693660.1	BE693660 MR4-BT0358-040800-011-f06
BE693661.1	BE693661 MR4-BT0358-040800-011-g05
BE693662.1	BE693662 MR4-BT0358-040800-011-g08
BE693663.1	BE693663 MR4-BT0358-040800-011-g10
BE693664.1	BE693664 MR4-BT0358-040800-011-g12
BE693665.1	BE693665 MR4-BT0358-040800-011-h02
BE693666.1	BE693666 MR4-BT0358-040800-011-a02
BE693667.1	BE693667 MR4-BT0358-040800-011-b06
BE693668.1	BE693668 MR4-BT0358-040800-011-b08
BE693669.1	BE693669 MR4-BT0358-040800-011-c01
BE693670.1	BE693670 MR4-BT0358-040800-011-c04
BE693671.1	BE693671 MR4-BT0358-040800-011-f02
BE693672.1	BE693672 MR1-BT0371-160500-014-b02_1
BE693673.1	BE693673 MR1-BT0371-160500-014-f11
BE693674.1	BE693674 MR1-BT0371-160500-014-h08
BE693675.1	BE693675 MR1-BT0371-160500-014-g04
BE693676.1	BE693676 MR1-BT0371-160500-014-h10
BE693677.1	BE693677 MR1-BT0371-290500-016-c06
BE693678.1	BE693678 MR1-BT0371-020600-018-c11
BE693679.1	BE693679 MR1-BT0371-050600-019-b03
BE693680.1	BE693680 MR1-BT0371-050600-020-c08
BE693681.1	BE693681 MR1-BT0371-060600-021-e02
BE693682.1	BE693682 MR1-BT0371-060600-021-e04
BE693683.1	BE693683 MR1-BT0371-060600-021-h02
BE693684.1	BE693684 MR1-BT0371-060600-021-h04
BE693685.1	BE693685 MR1-BT0371-070600-022-a11
BE693686.1	BE693686 MR1-BT0371-140600-025-f03
BE693687.1	BE693687 MR1-BT0371-140600-025-h01
BE693688.1	BE693688 MR1-BT0371-200600-028-c06
BE693689.1	BE693689 MR1-BT0371-260600-029-c01
BE693690.1	BE693690 MR1-BT0371-260600-031-d12
BE693691.1	BE693691 MR1-BT0371-270600-032-a03
BE693692.1	BE693692 MR1-BT0371-270600-032-f01
BE693693.1	BE693693 MR1-BT0371-210700-039-d05
BE693694.1	BE693694 RC0-BT0387-100800-013-a01
BE693695.1	BE693695 RC0-BT0387-100800-013-a01_1
BE693696.1	BE693696 RC0-BT0387-100800-013-c01
BE693697.1	BE693697 RC0-BT0387-100800-013-c03
BE693698.1	BE693698 RC0-BT0387-100800-013-c05
BE693699.1	BE693699 RC0-BT0387-100800-013-d01
BE693700.1	BE693700 RC0-BT0387-100800-013-d04
BE693701.1	BE693701 RC0-BT0387-100800-013-d06
BE693702.1	BE693702 RC0-BT0387-100800-013-f01
BE693703.1	BE693703 RC0-BT0387-100800-013-f04
BE693704.1	BE693704 RC0-BT0387-100800-013-f05
BE693705.1	BE693705 RC0-BT0387-100800-013-g12
BE693706.1	BE693706 RC0-BT0387-100800-013-h03
BE693707.1	BE693707 RC0-BT0387-100800-013-h12
BE693708.1	BE693708 RC0-BT0387-100800-013-a12
BE693709.1	BE693709 RC0-BT0387-100800-013-b02
BE693710.1	BE693710 RC0-BT0387-100800-013-b12
BE693711.1	BE693711 RC0-BT0387-100800-013-c02
BE693712.1	BE693712 RC0-BT0387-100800-013-c04
BE693713.1	BE693713 RC0-BT0387-100800-013-d02
BE693714.1	BE693714 RC0-BT0387-100800-013-d03
BE693715.1	BE693715 RC0-BT0387-100800-013-d11
BE693716.1	BE693716 RC0-BT0387-100800-013-e08
BE693717.1	BE693717 RC0-BT0387-100800-013-e09
BE693718.1	BE693718 RC0-BT0387-100800-013-e10
BE693719.1	BE693719 RC0-BT0387-100800-013-e11
BE693720.1	BE693720 RC0-BT0387-100800-013-f10
BE693721.1	BE693721 RC0-BT0387-100800-013-g01
BE693722.1	BE693722 RC0-BT0387-100800-013-g04
BE693723.1	BE693723 RC0-BT0387-100800-013-g09
BE693724.1	BE693724 RC0-BT0387-100800-013-h04
BE693725.1	BE693725 RC0-BT0387-100800-013-h05
BE693726.1	BE693726 RC0-BT0387-100800-013-h06
BE693727.1	BE693727 RC0-BT0387-100800-013-h11
BE693728.1	BE693728 MR4-BT0398-160600-202-a11
BE693729.1	BE693729 MR4-BT0398-160600-202-g03
BE693730.1	BE693730 MR4-BT0398-160600-202-h02
BE693731.1	BE693731 MR4-BT0398-160600-202-a10
BE693732.1	BE693732 MR4-BT0398-160600-202-a09
BE693733.1	BE693733 MR4-BT0398-160600-202-a07
BE693734.1	BE693734 MR4-BT0398-160600-202-a06
BE693735.1	BE693735 MR4-BT0398-160600-202-g12
BE693736.1	BE693736 MR4-BT0398-160600-202-g07
BE693737.1	BE693737 MR4-BT0398-160600-202-g04
BE693738.1	BE693738 MR4-BT0398-160600-202-f09
BE693739.1	BE693739 MR4-BT0398-160600-202-f02
BE693740.1	BE693740 MR4-BT0398-160600-202-e12
BE693741.1	BE693741 MR4-BT0398-160600-202-e07
BE693742.1	BE693742 MR4-BT0398-160600-202-e04
BE693743.1	BE693743 MR4-BT0398-160600-202-d04
BE693744.1	BE693744 MR4-BT0398-160600-202-c06
BE693745.1	BE693745 MR4-BT0398-160600-202-c01
BE693746.1	BE693746 MR4-BT0398-160600-202-b12
BE693747.1	BE693747 MR4-BT0398-160600-202-b06
BE693748.1	BE693748 MR4-BT0398-160600-202-b05
BE693749.1	BE693749 MR4-BT0398-160600-202-b04
BE693750.1	BE693750 MR4-BT0398-160600-202-a08
BE693751.1	BE693751 MR4-BT0398-160600-202-a04
BE693752.1	BE693752 MR4-BT0398-160600-202-c11
BE693753.1	BE693753 MR4-BT0398-160600-202-a12
BE693754.1	BE693754 MR4-BT0398-160600-202-b03
BE693755.1	BE693755 MR4-BT0398-160600-202-b07
BE693756.1	BE693756 MR4-BT0398-160600-202-b08
BE693757.1	BE693757 MR4-BT0398-160600-202-b09
BE693758.1	BE693758 MR4-BT0398-160600-202-b11
BE693759.1	BE693759 MR4-BT0398-160600-202-c02
BE693760.1	BE693760 MR4-BT0398-160600-202-c07
BE693761.1	BE693761 MR4-BT0398-160600-202-c10
BE693762.1	BE693762 MR4-BT0398-160600-202-c12
BE693763.1	BE693763 MR4-BT0398-160600-202-d05
BE693764.1	BE693764 MR4-BT0398-160600-202-d08
BE693765.1	BE693765 MR4-BT0398-160600-202-e01
BE693766.1	BE693766 MR4-BT0398-160600-202-e02
BE693767.1	BE693767 MR4-BT0398-160600-202-e03
BE693768.1	BE693768 MR4-BT0398-160600-202-e05
BE693769.1	BE693769 MR4-BT0398-160600-202-e06
BE693770.1	BE693770 MR4-BT0398-160600-202-e08
BE693771.1	BE693771 MR4-BT0398-160600-202-e09
BE693772.1	BE693772 MR4-BT0398-160600-202-e10
BE693773.1	BE693773 MR4-BT0398-160600-202-e11
BE693774.1	BE693774 MR4-BT0398-160600-202-f01
BE693775.1	BE693775 MR4-BT0398-160600-202-f04
BE693776.1	BE693776 MR4-BT0398-160600-202-f07
BE693777.1	BE693777 MR4-BT0398-160600-202-f08
BE693778.1	BE693778 MR4-BT0398-160600-202-f10
BE693779.1	BE693779 MR4-BT0398-160600-202-g01
BE693780.1	BE693780 MR4-BT0398-160600-202-g02
BE693781.1	BE693781 MR4-BT0398-160600-202-g05
BE693782.1	BE693782 MR4-BT0398-160600-202-g06
BE693783.1	BE693783 MR4-BT0398-160600-202-g11
BE693784.1	BE693784 MR4-BT0398-160600-202-h04
BE693785.1	BE693785 MR4-BT0398-160600-202-h04_1
BE693786.1	BE693786 MR4-BT0398-160600-202-h07
BE693787.1	BE693787 MR4-BT0398-160600-202-h08
BE693788.1	BE693788 MR4-BT0398-160600-202-h11
BE693789.1	BE693789 RC3-BT0502-060700-018-a01
BE693790.1	BE693790 RC3-BT0502-060700-018-a12
BE693791.1	BE693791 RC3-BT0502-060700-018-e01
BE693792.1	BE693792 RC3-BT0502-060700-018-h12
BE693793.1	BE693793 RC3-BT0502-060700-018-a04
BE693794.1	BE693794 RC3-BT0502-060700-018-b02
BE693795.1	BE693795 RC3-BT0502-060700-018-b10
BE693796.1	BE693796 RC3-BT0502-060700-018-c11
BE693797.1	BE693797 RC3-BT0502-060700-018-d01
BE693798.1	BE693798 RC3-BT0502-060700-018-h02
BE693799.1	BE693799 RC3-BT0502-060700-018-h08
BE693800.1	BE693800 RC2-BT0522-090800-013-a01
BE693801.1	BE693801 RC2-BT0522-090800-013-a06
BE693802.1	BE693802 RC2-BT0522-090800-013-b04
BE693803.1	BE693803 RC2-BT0522-090800-013-c09
BE693804.1	BE693804 RC2-BT0522-090800-013-e08
BE693805.1	BE693805 RC2-BT0522-090800-013-g12
BE693806.1	BE693806 RC2-BT0522-090800-013-h02
BE693807.1	BE693807 RC2-BT0522-090800-013-b06_1
BE693808.1	BE693808 RC2-BT0522-090800-013-d07
BE693809.1	BE693809 RC2-BT0522-090800-013-e04
BE693810.1	BE693810 RC2-BT0522-090800-013-g01
BE693811.1	BE693811 RC2-BT0522-090800-013-g03
BE693812.1	BE693812 RC2-BT0522-090800-013-h03
BE693813.1	BE693813 RC2-BT0522-090800-013-h05
BE693814.1	BE693814 RC2-BT0522-090800-013-h09
BE693815.1	BE693815 MR3-BT0550-210600-204-a12
BE693816.1	BE693816 MR3-BT0550-210600-204-e08
BE693817.1	BE693817 MR3-BT0550-210600-204-f09
BE693818.1	BE693818 MR3-BT0550-210600-204-g01
BE693819.1	BE693819 MR3-BT0550-210600-204-g02
BE693820.1	BE693820 MR3-BT0550-210600-103-a06
BE693821.1	BE693821 MR3-BT0550-210600-103-a08
BE693822.1	BE693822 MR3-BT0550-210600-103-a10
BE693823.1	BE693823 MR3-BT0550-210600-103-a11
BE693824.1	BE693824 MR3-BT0550-210600-103-b02
BE693825.1	BE693825 MR3-BT0550-210600-103-b06
BE693826.1	BE693826 MR3-BT0550-210600-103-b09
BE693827.1	BE693827 MR3-BT0550-210600-103-b10
BE693828.1	BE693828 MR3-BT0550-210600-103-c04
BE693829.1	BE693829 MR3-BT0550-210600-103-c06
BE693830.1	BE693830 MR3-BT0550-210600-103-c08
BE693831.1	BE693831 MR3-BT0550-210600-103-d04
BE693832.1	BE693832 MR3-BT0550-210600-103-d06
BE693833.1	BE693833 MR3-BT0550-210600-103-e01
BE693834.1	BE693834 MR3-BT0550-210600-103-e04
BE693835.1	BE693835 MR3-BT0550-210600-103-f05
BE693836.1	BE693836 MR3-BT0550-210600-103-f08
BE693837.1	BE693837 MR3-BT0550-210600-103-f10
BE693838.1	BE693838 MR3-BT0550-210600-103-h12
BE693839.1	BE693839 MR3-BT0550-210600-103-d02
BE693840.1	BE693840 MR3-BT0550-210600-103-h05
BE693841.1	BE693841 MR3-BT0550-210600-101-a02
BE693842.1	BE693842 MR3-BT0550-210600-101-c10
BE693843.1	BE693843 MR3-BT0550-210600-101-g02
BE693844.1	BE693844 MR3-BT0550-210600-101-g12
BE693845.1	BE693845 MR3-BT0550-210600-101-h04
BE693846.1	BE693846 MR3-BT0550-210600-104-c01
BE693847.1	BE693847 MR3-BT0550-030700-202-d06
BE693848.1	BE693848 MR3-BT0550-030700-202-e02
BE693849.1	BE693849 MR3-BT0550-030700-102-a02
BE693850.1	BE693850 MR3-BT0550-030700-102-b05
BE693851.1	BE693851 MR3-BT0550-030700-102-c06
BE693852.1	BE693852 MR3-BT0550-030700-102-f04
BE693853.1	BE693853 MR3-BT0550-030700-102-g04
BE693854.1	BE693854 RC5-BT0559-200600-015-A02
BE693855.1	BE693855 RC5-BT0559-200600-015-A05
BE693856.1	BE693856 RC5-BT0559-200600-015-A06
BE693857.1	BE693857 RC5-BT0559-200600-015-A10
BE693858.1	BE693858 RC5-BT0559-200600-015-B05
BE693859.1	BE693859 RC5-BT0559-200600-015-B10
BE693860.1	BE693860 RC5-BT0559-200600-015-C12
BE693861.1	BE693861 RC5-BT0559-200600-015-E02
BE693862.1	BE693862 RC5-BT0559-200600-015-E03
BE693863.1	BE693863 RC5-BT0559-200600-015-E06
BE693864.1	BE693864 RC5-BT0559-200600-015-E07
BE693865.1	BE693865 RC5-BT0559-200600-015-E09
BE693866.1	BE693866 RC5-BT0559-200600-015-F08
BE693867.1	BE693867 RC5-BT0559-200600-015-F10
BE693868.1	BE693868 RC5-BT0559-200600-015-G04
BE693869.1	BE693869 RC5-BT0559-200600-015-G07
BE693870.1	BE693870 RC5-BT0559-200600-015-H12
BE693871.1	BE693871 RC5-BT0559-200600-015-A07
BE693872.1	BE693872 RC5-BT0559-200600-015-B04
BE693873.1	BE693873 RC5-BT0559-200600-015-B12
BE693874.1	BE693874 RC5-BT0559-200600-015-C02
BE693875.1	BE693875 RC5-BT0559-200600-015-C07
BE693876.1	BE693876 RC5-BT0559-200600-015-C08
BE693877.1	BE693877 RC5-BT0559-200600-015-C09
BE693878.1	BE693878 RC5-BT0559-200600-015-D02
BE693879.1	BE693879 RC5-BT0559-200600-015-D03
BE693880.1	BE693880 RC5-BT0559-200600-015-D04
BE693881.1	BE693881 RC5-BT0559-200600-015-D05
BE693882.1	BE693882 RC5-BT0559-200600-015-D09
BE693883.1	BE693883 RC5-BT0559-200600-015-F05
BE693884.1	BE693884 RC5-BT0559-200600-015-F06
BE693885.1	BE693885 RC5-BT0559-200600-015-F11
BE693886.1	BE693886 RC5-BT0559-200600-015-G02
BE693887.1	BE693887 RC5-BT0559-200600-015-G03
BE693888.1	BE693888 RC5-BT0559-200600-015-G09
BE693889.1	BE693889 RC5-BT0559-200600-015-G11
BE693890.1	BE693890 RC5-BT0559-200600-015-H02
BE693891.1	BE693891 RC5-BT0559-200600-015-H03
BE693892.1	BE693892 RC5-BT0559-200600-015-H04
BE693893.1	BE693893 RC5-BT0559-200600-015-H05
BE693894.1	BE693894 RC5-BT0559-200600-015-H06
BE693895.1	BE693895 RC5-BT0559-080800-016-A05
BE693896.1	BE693896 RC5-BT0559-080800-016-B01
BE693897.1	BE693897 RC5-BT0559-080800-016-A01
BE693898.1	BE693898 RC5-BT0559-080800-016-A06
BE693899.1	BE693899 RC5-BT0559-080800-016-A10
BE693900.1	BE693900 RC5-BT0559-080800-016-B03
BE693901.1	BE693901 RC5-BT0559-080800-016-B05
BE693902.1	BE693902 RC5-BT0559-100800-016-D09
BE693903.1	BE693903 RC5-BT0559-100800-016-D12
BE693904.1	BE693904 RC5-BT0559-100800-016-C10
BE693905.1	BE693905 RC5-BT0559-100800-016-C11
BE693906.1	BE693906 RC5-BT0559-100800-016-D06
BE693907.1	BE693907 RC5-BT0559-100800-016-D07
BE693908.1	BE693908 RC5-BT0559-100800-016-D10
BE693909.1	BE693909 MR4-BT0598-010600-005-a10
BE693910.1	BE693910 MR4-BT0598-010600-005-a12
BE693911.1	BE693911 MR4-BT0598-010600-005-c09
BE693912.1	BE693912 MR4-BT0598-010600-005-c11
BE693913.1	BE693913 MR4-BT0598-010600-005-f01
BE693927.1	BE693927 MR4-BT0598-010600-005-f09
BE693928.1	BE693928 MR4-BT0598-010600-005-g03
BE693929.1	BE693929 MR4-BT0598-010600-005-h01
BE693930.1	BE693930 MR4-BT0598-010600-005-h11
BE693931.1	BE693931 MR4-BT0598-010600-005-a07
BE693932.1	BE693932 MR4-BT0598-010600-005-b03
BE693933.1	BE693933 MR4-BT0598-010600-005-b05
BE693934.1	BE693934 MR4-BT0598-010600-005-c02
BE693935.1	BE693935 MR4-BT0598-010600-005-c10
BE693936.1	BE693936 MR4-BT0598-010600-005-d08
BE693937.1	BE693937 MR4-BT0598-010600-005-e08
BE693938.1	BE693938 MR4-BT0598-010600-005-f10
BE693939.1	BE693939 MR4-BT0598-010600-005-g02
BE693914.1	BE693914 MR4-BT0598-010600-005-g05
BE693915.1	BE693915 MR4-BT0598-030700-006-b04
BE693916.1	BE693916 MR4-BT0598-030700-006-b09
BE693917.1	BE693917 MR4-BT0598-030700-006-b10
BE693918.1	BE693918 MR4-BT0598-030700-006-e03
BE693919.1	BE693919 MR4-BT0598-030700-006-e07
BE693920.1	BE693920 MR4-BT0598-030700-006-f07
BE693921.1	BE693921 MR4-BT0598-030700-006-f08
BE693922.1	BE693922 MR4-BT0598-030700-006-a11
BE693923.1	BE693923 MR4-BT0598-030700-006-b01
BE693924.1	BE693924 MR4-BT0598-030700-006-e04
BE693925.1	BE693925 MR4-BT0598-030700-006-g06
BE693926.1	BE693926 MR4-BT0598-180700-007-a05
BE693940.1	BE693940 MR4-BT0598-180700-007-a06
BE693941.1	BE693941 MR4-BT0598-180700-007-a10
BE693942.1	BE693942 MR4-BT0598-180700-007-b05
BE693943.1	BE693943 MR4-BT0598-180700-007-b06
BE693944.1	BE693944 MR4-BT0598-180700-007-c01
BE693945.1	BE693945 MR4-BT0598-180700-007-c05
BE693946.1	BE693946 MR4-BT0598-180700-007-c12
BE693947.1	BE693947 MR4-BT0598-180700-007-e01
BE693948.1	BE693948 MR4-BT0598-180700-007-f07
BE693949.1	BE693949 MR4-BT0598-180700-007-g11
BE693950.1	BE693950 MR4-BT0598-180700-007-a04
BE693951.1	BE693951 MR4-BT0598-180700-007-b07
BE693952.1	BE693952 MR4-BT0598-180700-007-b10
BE693953.1	BE693953 MR4-BT0598-180700-007-c06
BE693954.1	BE693954 RC5-BT0603-290600-014-A04
BE693955.1	BE693955 RC5-BT0603-290600-014-A05
BE693956.1	BE693956 RC5-BT0603-290600-014-A10
BE693957.1	BE693957 RC5-BT0603-290600-014-B03
BE693958.1	BE693958 RC5-BT0603-290600-014-C05
BE693959.1	BE693959 RC5-BT0603-290600-014-C08
BE693960.1	BE693960 RC5-BT0603-290600-014-D01
BE693961.1	BE693961 RC5-BT0603-290600-014-D07
BE693962.1	BE693962 RC5-BT0603-290600-014-E09
BE693963.1	BE693963 RC5-BT0603-290600-014-F01
BE693964.1	BE693964 RC5-BT0603-290600-014-F04
BE693965.1	BE693965 RC5-BT0603-290600-014-F06
BE693966.1	BE693966 RC5-BT0603-290600-014-F08
BE693967.1	BE693967 RC5-BT0603-290600-014-F12
BE693968.1	BE693968 RC5-BT0603-290600-014-G01
BE693969.1	BE693969 RC5-BT0603-290600-014-G05
BE693970.1	BE693970 RC5-BT0603-290600-014-H11
BE693971.1	BE693971 RC5-BT0603-290600-014-A11
BE693972.1	BE693972 RC5-BT0603-290600-014-A12
BE693973.1	BE693973 RC5-BT0603-290600-014-B04
BE693974.1	BE693974 RC5-BT0603-290600-014-B06
BE693975.1	BE693975 RC5-BT0603-290600-014-B08
BE693976.1	BE693976 RC5-BT0603-290600-014-C02
BE693977.1	BE693977 RC5-BT0603-290600-014-C09
BE693978.1	BE693978 RC5-BT0603-290600-014-C10
BE693979.1	BE693979 RC5-BT0603-290600-014-D06
BE693980.1	BE693980 RC5-BT0603-290600-014-D12
BE693981.1	BE693981 RC5-BT0603-290600-014-E01
BE693982.1	BE693982 RC5-BT0603-290600-014-E03
BE693983.1	BE693983 RC5-BT0603-290600-014-E08
BE693984.1	BE693984 RC5-BT0603-290600-014-E10
BE693985.1	BE693985 RC5-BT0603-290600-014-F02
BE693986.1	BE693986 RC5-BT0603-290600-014-F03
BE693987.1	BE693987 RC5-BT0603-290600-014-F05
BE693988.1	BE693988 RC5-BT0603-290600-014-F09
BE693989.1	BE693989 RC5-BT0603-290600-014-F10
BE693990.1	BE693990 RC5-BT0603-290600-014-G12
BE693991.1	BE693991 RC5-BT0603-290600-014-H10
BE693992.1	BE693992 RC5-BT0603-290600-014-H12
BE693993.1	BE693993 RC5-BT0603-060700-014-A02
BE693994.1	BE693994 RC3-BT0608-230700-013-b06
BE693995.1	BE693995 RC3-BT0608-230700-013-b08
BE693996.1	BE693996 RC3-BT0608-230700-013-c03
BE693997.1	BE693997 RC3-BT0608-230700-013-c06
BE693998.1	BE693998 RC3-BT0608-230700-013-d06
BE693999.1	BE693999 RC3-BT0608-230700-013-d09
BE694000.1	BE694000 RC3-BT0608-230700-013-g03
BE694001.1	BE694001 RC3-BT0608-230700-013-g08
BE694002.1	BE694002 RC3-BT0608-230700-013-h06
BE694003.1	BE694003 RC3-BT0608-230700-013-a02
BE694004.1	BE694004 RC3-BT0608-230700-013-a06
BE694005.1	BE694005 RC3-BT0608-230700-013-b03
BE694006.1	BE694006 RC3-BT0608-230700-013-c07
BE694007.1	BE694007 RC3-BT0608-230700-013-e01
BE694008.1	BE694008 RC3-BT0608-230700-013-e02
BE694009.1	BE694009 RC3-BT0608-230700-013-e12
BE694010.1	BE694010 RC3-BT0608-230700-013-f04
BE694011.1	BE694011 RC3-BT0608-230700-013-f05
BE694012.1	BE694012 RC3-BT0608-230700-013-g01
BE694013.1	BE694013 RC3-BT0608-230700-013-g05
BE694014.1	BE694014 RC3-BT0608-230700-013-h03
BE694015.1	BE694015 RC3-BT0608-230700-013-h05
BE694016.1	BE694016 RC3-BT0608-230700-013-h10
BE694017.1	BE694017 QV2-BT0616-150600-245-a02
BE694018.1	BE694018 QV2-BT0616-150600-245-a08
BE694019.1	BE694019 QV2-BT0616-150600-245-a09
BE694020.1	BE694020 QV2-BT0616-150600-245-c06
BE694021.1	BE694021 QV2-BT0616-150600-245-e03
BE694022.1	BE694022 QV2-BT0616-150600-245-e05
BE694023.1	BE694023 QV2-BT0616-150600-245-e06
BE694024.1	BE694024 QV2-BT0616-150600-245-f11
BE694025.1	BE694025 QV2-BT0616-150600-245-h02
BE694026.1	BE694026 QV2-BT0616-150600-245-h12
BE694027.1	BE694027 QV2-BT0616-150600-245-b12
BE694028.1	BE694028 QV2-BT0616-150600-245-c07
BE694029.1	BE694029 QV2-BT0616-150600-245-d11
BE694030.1	BE694030 QV2-BT0616-150600-245-g10
BE694031.1	BE694031 QV2-BT0616-150600-245-g11
BE694032.1	BE694032 QV2-BT0616-150600-245-h03
BE694033.1	BE694033 QV2-BT0616-200600-249-b04
BE694034.1	BE694034 QV2-BT0616-200600-249-b05
BE694035.1	BE694035 QV2-BT0616-200600-249-b09
BE694036.1	BE694036 QV2-BT0616-200600-249-d04
BE694037.1	BE694037 QV2-BT0616-200600-249-e02
BE694038.1	BE694038 QV2-BT0616-200600-249-f04
BE694039.1	BE694039 QV2-BT0616-200600-249-f09
BE694040.1	BE694040 QV2-BT0616-200600-249-c02
BE694041.1	BE694041 QV2-BT0616-200600-249-c04
BE694042.1	BE694042 QV2-BT0616-200600-249-c08
BE694043.1	BE694043 QV2-BT0616-200600-249-c11
BE694044.1	BE694044 QV2-BT0616-200600-249-c12
BE694045.1	BE694045 QV2-BT0616-200600-249-d05
BE694046.1	BE694046 QV2-BT0616-200600-249-d07
BE694047.1	BE694047 QV2-BT0616-200600-249-d10
BE694048.1	BE694048 QV2-BT0616-200600-249-e01
BE694049.1	BE694049 QV2-BT0616-200600-249-f03
BE694050.1	BE694050 QV2-BT0616-200600-249-h03
BE694051.1	BE694051 QV2-BT0616-200600-249-h05
BE694052.1	BE694052 QV2-BT0616-200600-249-h06
BE694053.1	BE694053 RC5-BT0624-290600-015-A02
BE694054.1	BE694054 RC5-BT0624-290600-015-A04
BE694055.1	BE694055 RC5-BT0624-290600-015-A10
BE694056.1	BE694056 RC5-BT0624-290600-015-B08
BE694057.1	BE694057 RC5-BT0624-290600-015-C09
BE694058.1	BE694058 RC5-BT0624-290600-015-F01
BE694059.1	BE694059 RC5-BT0624-290600-015-F05
BE694060.1	BE694060 RC5-BT0624-290600-015-G02
BE694061.1	BE694061 RC5-BT0624-290600-015-G11
BE694062.1	BE694062 RC5-BT0624-290600-015-G12
BE694063.1	BE694063 RC5-BT0624-290600-015-H07
BE694064.1	BE694064 RC5-BT0624-290600-015-H10
BE694065.1	BE694065 RC5-BT0624-290600-015-B11
BE694066.1	BE694066 RC5-BT0624-290600-015-B12
BE694067.1	BE694067 RC5-BT0624-290600-015-C03
BE694068.1	BE694068 RC5-BT0624-290600-015-C06
BE694069.1	BE694069 RC5-BT0624-290600-015-C07
BE694070.1	BE694070 RC5-BT0624-290600-015-C08
BE694071.1	BE694071 RC5-BT0624-290600-015-C08_1
BE694072.1	BE694072 RC5-BT0624-290600-015-C11
BE694073.1	BE694073 RC5-BT0624-290600-015-D05
BE694074.1	BE694074 RC5-BT0624-290600-015-D09
BE694075.1	BE694075 RC5-BT0624-290600-015-E09
BE694076.1	BE694076 RC5-BT0624-290600-015-E10
BE694077.1	BE694077 RC5-BT0624-290600-015-E12
BE694078.1	BE694078 RC5-BT0624-290600-015-H04
BE694079.1	BE694079 RC0-BT0626-100800-011-a01
BE694080.1	BE694080 RC0-BT0626-100800-011-a07
BE694081.1	BE694081 RC0-BT0626-100800-011-c03
BE694082.1	BE694082 RC0-BT0626-100800-011-e04
BE694083.1	BE694083 RC0-BT0626-100800-011-g03
BE694084.1	BE694084 RC0-BT0626-100800-011-g09
BE694085.1	BE694085 RC0-BT0626-100800-011-h03
BE694086.1	BE694086 RC0-BT0626-100800-011-h06
BE694087.1	BE694087 RC0-BT0626-100800-011-h10
BE694088.1	BE694088 RC0-BT0626-100800-011-a04
BE694089.1	BE694089 RC0-BT0626-100800-011-a11
BE694090.1	BE694090 RC0-BT0626-100800-011-b09
BE694091.1	BE694091 RC0-BT0626-100800-011-b10
BE694092.1	BE694092 RC0-BT0626-100800-011-c02
BE694093.1	BE694093 RC0-BT0626-100800-011-c04
BE694094.1	BE694094 RC0-BT0626-100800-011-c05
BE694095.1	BE694095 RC0-BT0626-100800-011-c08
BE694096.1	BE694096 RC0-BT0626-100800-011-c11
BE694097.1	BE694097 RC0-BT0626-100800-011-c12
BE694098.1	BE694098 RC0-BT0626-100800-011-d02
BE694099.1	BE694099 RC0-BT0626-100800-011-d04
BE694100.1	BE694100 RC0-BT0626-100800-011-d05
BE694101.1	BE694101 RC0-BT0626-100800-011-e03
BE694102.1	BE694102 RC0-BT0626-100800-011-e08
BE694103.1	BE694103 RC0-BT0626-100800-011-e10
BE694104.1	BE694104 RC0-BT0626-100800-011-e11
BE694105.1	BE694105 RC0-BT0626-100800-011-f02
BE694106.1	BE694106 RC0-BT0626-100800-011-f10
BE694107.1	BE694107 RC0-BT0626-100800-011-f12
BE694108.1	BE694108 RC0-BT0626-100800-011-g08
BE694109.1	BE694109 RC0-BT0626-100800-011-g11
BE694110.1	BE694110 RC0-BT0626-100800-011-h08
BE694111.1	BE694111 RC0-BT0626-100800-011-h09
BE694112.1	BE694112 RC4-BT0638-090700-012-f11
BE694113.1	BE694113 RC4-BT0638-200700-013-b09
BE694114.1	BE694114 RC4-BT0638-200700-013-h09
BE694115.1	BE694115 RC4-BT0638-270700-014-f11
BE694116.1	BE694116 RC4-BT0638-060800-015-f04
BE694117.1	BE694117 MR0-BT0659-160500-007-a07
BE694118.1	BE694118 MR0-BT0659-160500-007-a09
BE694119.1	BE694119 MR0-BT0659-160500-007-a10
BE694120.1	BE694120 MR0-BT0659-160500-007-a11
BE694121.1	BE694121 MR0-BT0659-160500-007-b03
BE694122.1	BE694122 MR0-BT0659-160500-007-b11
BE694123.1	BE694123 MR0-BT0659-160500-007-c01
BE694124.1	BE694124 MR0-BT0659-160500-007-c07
BE694125.1	BE694125 MR0-BT0659-160500-007-c08
BE694126.1	BE694126 MR0-BT0659-160500-007-d06
BE694127.1	BE694127 MR0-BT0659-160500-007-e03
BE694128.1	BE694128 MR0-BT0659-160500-007-e06
BE694129.1	BE694129 MR0-BT0659-160500-007-f01
BE694130.1	BE694130 MR0-BT0659-160500-007-g02_1
BE694131.1	BE694131 MR0-BT0659-160500-007-g04
BE694132.1	BE694132 MR0-BT0659-160500-007-g06
BE694133.1	BE694133 MR0-BT0659-160500-007-g12
BE694134.1	BE694134 MR0-BT0659-160500-007-h10
BE694135.1	BE694135 MR0-BT0659-160500-007-a04
BE694136.1	BE694136 MR0-BT0659-160500-007-a04_1
BE694137.1	BE694137 MR0-BT0659-160500-007-a06
BE694138.1	BE694138 MR0-BT0659-160500-007-a10_1
BE694139.1	BE694139 MR0-BT0659-160500-007-a12
BE694140.1	BE694140 MR0-BT0659-160500-007-b06
BE694141.1	BE694141 MR0-BT0659-160500-007-b07
BE694142.1	BE694142 MR0-BT0659-160500-007-b08
BE694143.1	BE694143 MR0-BT0659-160500-007-b09
BE694144.1	BE694144 MR0-BT0659-160500-007-b10
BE694145.1	BE694145 MR0-BT0659-160500-007-b12
BE694146.1	BE694146 MR0-BT0659-160500-007-c10
BE694147.1	BE694147 MR0-BT0659-160500-007-d02
BE694148.1	BE694148 MR0-BT0659-160500-007-d04
BE694149.1	BE694149 MR0-BT0659-160500-007-d07
BE694150.1	BE694150 MR0-BT0659-160500-007-d08
BE694151.1	BE694151 MR0-BT0659-160500-007-e02
BE694152.1	BE694152 MR0-BT0659-160500-007-f03
BE694153.1	BE694153 MR0-BT0659-160500-007-f05
BE694154.1	BE694154 MR0-BT0659-160500-007-f09
BE694155.1	BE694155 MR0-BT0659-160500-007-f12
BE694156.1	BE694156 MR0-BT0659-160500-007-g08
BE694157.1	BE694157 MR0-BT0659-160500-007-g09
BE694158.1	BE694158 MR0-BT0659-160500-007-h02
BE694159.1	BE694159 MR0-BT0659-160500-007-h03
BE694160.1	BE694160 MR0-BT0659-160500-007-h07
BE694161.1	BE694161 MR0-BT0659-160500-007-h09
BE694162.1	BE694162 MR0-BT0659-160500-007-h11
BE694163.1	BE694163 MR0-BT0659-160500-007-h11_1
BE694164.1	BE694164 MR0-BT0659-300500-008-a02
BE694165.1	BE694165 MR0-BT0659-300500-008-a03
BE694166.1	BE694166 MR0-BT0659-300500-008-b07_1
BE694167.1	BE694167 MR0-BT0659-300500-008-c07
BE694168.1	BE694168 MR0-BT0659-300500-008-c07_1
BE694169.1	BE694169 MR0-BT0659-300500-008-e11
BE694170.1	BE694170 MR0-BT0659-300500-008-f12
BE694171.1	BE694171 MR0-BT0659-300500-008-g05
BE694172.1	BE694172 MR0-BT0659-300500-008-g06
BE694173.1	BE694173 MR0-BT0659-300500-008-h01
BE694174.1	BE694174 MR0-BT0659-300500-008-a12
BE694175.1	BE694175 MR0-BT0659-300500-008-b08
BE694176.1	BE694176 MR0-BT0659-300500-008-b09
BE694177.1	BE694177 MR0-BT0659-300500-008-e08
BE694178.1	BE694178 MR0-BT0659-300500-008-f04
BE694179.1	BE694179 MR0-BT0659-300500-008-g11_1
BE694180.1	BE694180 MR0-BT0659-050600-009-a03
BE694181.1	BE694181 MR0-BT0659-050600-009-a05
BE694182.1	BE694182 MR0-BT0659-050600-009-a06
BE694183.1	BE694183 MR0-BT0659-050600-009-a09
BE694184.1	BE694184 MR0-BT0659-050600-009-c04
BE694185.1	BE694185 MR0-BT0659-050600-009-c12
BE694186.1	BE694186 MR0-BT0659-050600-009-d12
BE694187.1	BE694187 MR0-BT0659-050600-009-e03
BE694188.1	BE694188 MR0-BT0659-050600-009-f03
BE694189.1	BE694189 MR0-BT0659-050600-009-b03
BE694190.1	BE694190 MR0-BT0659-050600-009-c07
BE694191.1	BE694191 MR0-BT0659-050600-009-f07
BE694192.1	BE694192 MR0-BT0659-050600-009-f10
BE694193.1	BE694193 MR0-BT0659-050600-009-g04
BE694194.1	BE694194 MR0-BT0659-050600-009-h12
BE694195.1	BE694195 MR0-BT0659-020700-010-a10
BE694196.1	BE694196 MR0-BT0659-020700-010-b02_2
BE694197.1	BE694197 MR0-BT0659-020700-010-b07
BE694198.1	BE694198 MR0-BT0659-020700-010-b08
BE694199.1	BE694199 MR0-BT0659-020700-010-b10
BE694200.1	BE694200 MR0-BT0659-020700-010-c10
BE694201.1	BE694201 MR0-BT0659-020700-010-d10
BE694202.1	BE694202 MR0-BT0659-020700-010-e06
BE694203.1	BE694203 MR0-BT0659-020700-010-e08
BE694204.1	BE694204 MR0-BT0659-020700-010-f12
BE694205.1	BE694205 MR0-BT0659-020700-010-g06
BE694206.1	BE694206 MR0-BT0659-020700-010-h04
BE694207.1	BE694207 MR0-BT0659-020700-010-h06
BE694208.1	BE694208 MR0-BT0659-020700-010-a08
BE694209.1	BE694209 MR0-BT0659-020700-010-b02
BE694210.1	BE694210 MR0-BT0659-020700-010-b02_1
BE694211.1	BE694211 MR0-BT0659-020700-010-b04
BE694212.1	BE694212 MR0-BT0659-020700-010-b06
BE694213.1	BE694213 MR0-BT0659-020700-010-e05
BE694214.1	BE694214 MR0-BT0659-020700-010-f05
BE694215.1	BE694215 MR0-BT0659-030700-012-b01
BE694216.1	BE694216 MR0-BT0659-030700-012-b03
BE694217.1	BE694217 MR0-BT0659-030700-012-b04
BE694218.1	BE694218 MR0-BT0659-030700-012-d01
BE694219.1	BE694219 MR0-BT0659-030700-012-d04
BE694220.1	BE694220 MR0-BT0659-030700-012-e01
BE694221.1	BE694221 MR0-BT0659-030700-012-e06
BE694222.1	BE694222 MR0-BT0659-030700-012-a06
BE694223.1	BE694223 MR0-BT0659-030700-012-b02
BE694224.1	BE694224 MR0-BT0659-040700-011-a01_1
BE694225.1	BE694225 MR0-BT0659-040700-011-a09
BE694226.1	BE694226 MR0-BT0659-040700-011-b10
BE694227.1	BE694227 MR0-BT0659-040700-011-c07_1
BE694228.1	BE694228 MR0-BT0659-040700-011-c09
BE694229.1	BE694229 MR0-BT0659-040700-011-d09
BE694230.1	BE694230 MR0-BT0659-040700-011-e06
BE694231.1	BE694231 MR0-BT0659-040700-011-g09
BE694232.1	BE694232 MR0-BT0659-040700-011-h11_1
BE694233.1	BE694233 MR0-BT0659-040700-011-b06
BE694234.1	BE694234 MR0-BT0659-040700-011-d08
BE694235.1	BE694235 MR0-BT0659-040700-011-g08
BE694236.1	BE694236 MR0-BT0659-040700-011-g10
BE694237.1	BE694237 MR0-BT0659-040700-011-h04
BE694238.1	BE694238 MR0-BT0659-040700-011-h11
BE694239.1	BE694239 QV2-BT0685-270600-257-c07
BE694240.1	BE694240 QV2-BT0685-270600-257-d06
BE694241.1	BE694241 QV2-BT0685-270600-257-e06
BE694242.1	BE694242 QV2-BT0685-270600-257-f06_1
BE694243.1	BE694243 QV2-BT0685-270600-257-b02
BE694244.1	BE694244 QV2-BT0685-270600-257-c04
BE694245.1	BE694245 QV2-BT0685-270600-257-e02
BE694246.1	BE694246 QV2-BT0685-270600-257-g06
BE694247.1	BE694247 QV2-BT0685-270600-257-g09
BE694248.1	BE694248 QV2-BT0685-270600-257-g11
BE694249.1	BE694249 QV2-BT0685-290600-258-b08
BE694250.1	BE694250 QV2-BT0685-290600-258-c09
BE694251.1	BE694251 QV2-BT0685-290600-258-d02
BE694252.1	BE694252 QV2-BT0685-290600-258-d11
BE694253.1	BE694253 QV2-BT0685-290600-258-e05
BE694254.1	BE694254 QV2-BT0685-290600-258-e08
BE694255.1	BE694255 QV2-BT0685-290600-258-f04
BE694256.1	BE694256 QV2-BT0685-290600-258-f06
BE694257.1	BE694257 QV2-BT0685-290600-258-f12
BE694258.1	BE694258 QV2-BT0685-290600-258-g05
BE694259.1	BE694259 QV2-BT0685-290600-258-g07
BE694260.1	BE694260 QV2-BT0685-290600-258-h01
BE694261.1	BE694261 QV2-BT0685-290600-258-h11
BE694262.1	BE694262 QV2-BT0685-290600-258-a07
BE694263.1	BE694263 QV2-BT0685-290600-258-b03
BE694264.1	BE694264 QV2-BT0685-290600-258-b12
BE694265.1	BE694265 QV2-BT0685-290600-258-c02
BE694266.1	BE694266 QV2-BT0685-290600-258-c04
BE694267.1	BE694267 QV2-BT0685-290600-258-c07
BE694268.1	BE694268 QV2-BT0685-290600-258-g02
BE694269.1	BE694269 QV2-BT0685-290600-258-g08
BE694270.1	BE694270 QV2-BT0685-010700-259-a08
BE694271.1	BE694271 QV2-BT0685-010700-259-c02
BE694272.1	BE694272 QV2-BT0685-010700-259-c05
BE694273.1	BE694273 QV2-BT0685-010700-259-c12
BE694274.1	BE694274 QV2-BT0685-010700-259-d08
BE694275.1	BE694275 QV2-BT0685-010700-259-g10
BE694276.1	BE694276 QV2-BT0685-010700-259-h12
BE694277.1	BE694277 QV2-BT0685-010700-259-a09
BE694278.1	BE694278 QV2-BT0685-010700-259-b02
BE694279.1	BE694279 QV2-BT0685-010700-259-c07
BE694280.1	BE694280 QV2-BT0685-010700-259-d06
BE694281.1	BE694281 QV2-BT0685-010700-259-e06
BE694282.1	BE694282 QV2-BT0685-010700-259-g02
BE694283.1	BE694283 QV2-BT0685-020800-297-a01
BE694284.1	BE694284 QV2-BT0685-020800-297-a05
BE694285.1	BE694285 QV2-BT0685-020800-297-a09
BE694286.1	BE694286 QV2-BT0685-020800-297-c02
BE694287.1	BE694287 QV2-BT0685-020800-297-d06
BE694288.1	BE694288 QV2-BT0685-020800-297-e03
BE694289.1	BE694289 QV2-BT0685-020800-297-e11
BE694290.1	BE694290 QV2-BT0685-020800-297-e12
BE694291.1	BE694291 QV2-BT0685-020800-297-f12
BE694292.1	BE694292 QV2-BT0685-020800-297-h08
BE694293.1	BE694293 QV2-BT0685-020800-297-h12
BE694294.1	BE694294 QV2-BT0685-020800-297-g09
BE694295.1	BE694295 QV2-BT0685-090800-298-a08
BE694296.1	BE694296 QV2-BT0685-090800-298-a12
BE694297.1	BE694297 QV2-BT0685-090800-298-b04
BE694298.1	BE694298 QV2-BT0685-090800-298-b09
BE694299.1	BE694299 QV2-BT0685-090800-298-f02
BE694300.1	BE694300 QV2-BT0685-090800-298-f04
BE694301.1	BE694301 QV2-BT0685-090800-298-f05
BE694302.1	BE694302 QV2-BT0685-090800-298-f07
BE694303.1	BE694303 QV2-BT0685-090800-298-h01
BE694304.1	BE694304 QV2-BT0685-090800-298-h02
BE694305.1	BE694305 QV2-BT0685-090800-298-h12
BE694306.1	BE694306 QV2-BT0685-090800-298-c09
BE694307.1	BE694307 QV2-BT0685-090800-298-d12
BE694308.1	BE694308 QV2-BT0685-090800-298-e01
BE694309.1	BE694309 QV2-BT0685-090800-298-h05
BE694310.1	BE694310 QV2-BT0685-090800-298-h09
BE694311.1	BE694311 QV2-BT0685-090800-298-h11
BE694312.1	BE694312 QV0-BT0701-290500-247-a04
BE694313.1	BE694313 QV0-BT0701-290500-247-a11
BE694314.1	BE694314 QV0-BT0701-290500-247-b04
BE694315.1	BE694315 QV0-BT0701-290500-247-b05
BE694316.1	BE694316 QV0-BT0701-290500-247-b08
BE694317.1	BE694317 QV0-BT0701-290500-247-b10
BE694318.1	BE694318 QV0-BT0701-290500-247-b12
BE694319.1	BE694319 QV0-BT0701-290500-247-c03
BE694320.1	BE694320 QV0-BT0701-290500-247-c06
BE694321.1	BE694321 QV0-BT0701-290500-247-c07
BE694322.1	BE694322 QV0-BT0701-290500-247-d06
BE694323.1	BE694323 QV0-BT0701-290500-247-d11
BE694324.1	BE694324 QV0-BT0701-290500-247-e01
BE694325.1	BE694325 QV0-BT0701-290500-247-e06
BE694326.1	BE694326 QV0-BT0701-290500-247-e07
BE694327.1	BE694327 QV0-BT0701-290500-247-f02
BE694328.1	BE694328 QV0-BT0701-290500-247-f05
BE694329.1	BE694329 QV0-BT0701-290500-247-f08
BE694330.1	BE694330 QV0-BT0701-290500-247-f11
BE694331.1	BE694331 QV0-BT0701-290500-247-g02
BE694332.1	BE694332 QV0-BT0701-290500-247-h02
BE694333.1	BE694333 QV0-BT0701-290500-247-h04
BE694334.1	BE694334 QV0-BT0701-290500-247-h05
BE694335.1	BE694335 QV0-BT0701-290500-247-h08
BE694336.1	BE694336 QV0-BT0701-290500-247-h10
BE694337.1	BE694337 QV0-BT0701-290500-247-a06
BE694338.1	BE694338 QV0-BT0701-290500-247-b07
BE694339.1	BE694339 QV0-BT0701-290500-247-b09
BE694340.1	BE694340 QV0-BT0701-290500-247-d04
BE694341.1	BE694341 QV0-BT0701-290500-247-f04
BE694342.1	BE694342 QV0-BT0701-290500-247-f04_1
BE694343.1	BE694343 QV0-BT0701-290500-247-f12
BE694344.1	BE694344 QV0-BT0701-290500-247-g10
BE694345.1	BE694345 QV0-BT0703-260500-239-a03
BE694346.1	BE694346 QV0-BT0703-260500-239-b03
BE694347.1	BE694347 QV0-BT0703-260500-239-b04
BE694348.1	BE694348 QV0-BT0703-260500-239-b05
BE694349.1	BE694349 QV0-BT0703-260500-239-b06
BE694350.1	BE694350 QV0-BT0703-260500-239-b10
BE694351.1	BE694351 QV0-BT0703-260500-239-c10
BE694352.1	BE694352 QV0-BT0703-260500-239-d02
BE694353.1	BE694353 QV0-BT0703-260500-239-d04
BE694354.1	BE694354 QV0-BT0703-260500-239-d12
BE694355.1	BE694355 QV0-BT0703-260500-239-e09
BE694356.1	BE694356 QV0-BT0703-260500-239-f03
BE694357.1	BE694357 QV0-BT0703-260500-239-f04
BE694358.1	BE694358 QV0-BT0703-260500-239-g02
BE694359.1	BE694359 QV0-BT0703-260500-239-g03
BE694360.1	BE694360 QV0-BT0703-260500-239-g11
BE694361.1	BE694361 QV0-BT0703-260500-239-a01
BE694362.1	BE694362 QV0-BT0703-260500-239-a02
BE694363.1	BE694363 QV0-BT0703-260500-239-a05
BE694364.1	BE694364 QV0-BT0703-260500-239-a06
BE694365.1	BE694365 QV0-BT0703-260500-239-b02
BE694366.1	BE694366 QV0-BT0703-260500-239-b07
BE694367.1	BE694367 QV0-BT0703-260500-239-b12
BE694368.1	BE694368 QV0-BT0703-260500-239-c01
BE694369.1	BE694369 QV0-BT0703-260500-239-c02
BE694370.1	BE694370 QV0-BT0703-260500-239-c03
BE694371.1	BE694371 QV0-BT0703-260500-239-c07
BE694372.1	BE694372 QV0-BT0703-260500-239-c08
BE694373.1	BE694373 QV0-BT0703-260500-239-d06
BE694374.1	BE694374 QV0-BT0703-260500-239-e05
BE694375.1	BE694375 QV0-BT0703-260500-239-f02
BE694376.1	BE694376 QV0-BT0703-260500-239-f05
BE694377.1	BE694377 QV0-BT0703-260500-239-g06
BE694378.1	BE694378 QV0-BT0703-260500-239-h10
BE694379.1	BE694379 QV0-BT0703-050600-256-a03
BE694380.1	BE694380 QV0-BT0703-050600-256-a11
BE694381.1	BE694381 QV0-BT0703-050600-256-b01
BE694382.1	BE694382 QV0-BT0703-050600-256-c03
BE694383.1	BE694383 QV0-BT0703-050600-256-d05
BE694384.1	BE694384 QV0-BT0703-050600-256-e04
BE694385.1	BE694385 QV0-BT0703-050600-256-e07
BE694386.1	BE694386 QV0-BT0703-050600-256-e11
BE694387.1	BE694387 QV0-BT0703-050600-256-f07
BE694388.1	BE694388 QV0-BT0703-050600-256-g10
BE694389.1	BE694389 QV0-BT0703-050600-256-h02
BE694390.1	BE694390 QV0-BT0703-050600-256-h10
BE694391.1	BE694391 QV0-BT0703-050600-256-h11
BE694392.1	BE694392 QV0-BT0703-050600-256-a02
BE694393.1	BE694393 QV0-BT0703-050600-256-a04
BE694394.1	BE694394 QV0-BT0703-050600-256-a08
BE694395.1	BE694395 QV0-BT0703-050600-256-b06
BE694396.1	BE694396 QV0-BT0703-050600-256-b08
BE694397.1	BE694397 QV0-BT0703-050600-256-b12
BE694398.1	BE694398 QV0-BT0703-050600-256-c02
BE694399.1	BE694399 QV0-BT0703-050600-256-c04
BE694400.1	BE694400 QV0-BT0703-050600-256-c05
BE694401.1	BE694401 QV0-BT0703-050600-256-c06
BE694402.1	BE694402 QV0-BT0703-050600-256-c08
BE694403.1	BE694403 QV0-BT0703-050600-256-c11
BE694404.1	BE694404 QV0-BT0703-050600-256-d01
BE694405.1	BE694405 QV0-BT0703-050600-256-d06
BE694406.1	BE694406 QV0-BT0703-050600-256-d07
BE694407.1	BE694407 QV0-BT0703-050600-256-d08
BE694408.1	BE694408 QV0-BT0703-050600-256-d09
BE694409.1	BE694409 QV0-BT0703-050600-256-e02
BE694410.1	BE694410 QV0-BT0703-050600-256-e05
BE694411.1	BE694411 QV0-BT0703-050600-256-e10
BE694412.1	BE694412 QV0-BT0703-050600-256-f08
BE694413.1	BE694413 QV0-BT0703-050600-256-f11
BE694414.1	BE694414 QV0-BT0703-050600-256-f12
BE694415.1	BE694415 QV0-BT0703-050600-256-g02
BE694416.1	BE694416 QV0-BT0703-050600-256-g03
BE694417.1	BE694417 QV0-BT0703-050600-256-g05
BE694418.1	BE694418 QV0-BT0703-050600-256-g06
BE694419.1	BE694419 QV0-BT0703-050600-256-h05
BE694420.1	BE694420 QV0-BT0703-050600-256-h07
BE694421.1	BE694421 QV0-BT0703-050600-256-h08
BE694422.1	BE694422 QV0-BT0703-050600-256-h12
BE694423.1	BE694423 QV0-BT0703-230600-280-a01
BE694424.1	BE694424 QV0-BT0703-230600-280-b01
BE694425.1	BE694425 QV0-BT0703-230600-280-b06
BE694426.1	BE694426 QV0-BT0703-230600-280-c07
BE694427.1	BE694427 QV0-BT0703-230600-280-c11
BE694428.1	BE694428 QV0-BT0703-230600-280-d12
BE694429.1	BE694429 QV0-BT0703-230600-280-f03
BE694430.1	BE694430 QV0-BT0703-230600-280-f12
BE694431.1	BE694431 QV0-BT0703-230600-280-g01
BE694432.1	BE694432 QV0-BT0703-230600-280-h07
BE694433.1	BE694433 QV0-BT0703-230600-280-h10
BE694434.1	BE694434 QV0-BT0703-230600-280-a02
BE694435.1	BE694435 QV0-BT0703-230600-280-a07
BE694436.1	BE694436 QV0-BT0703-230600-280-a08
BE694437.1	BE694437 QV0-BT0703-230600-280-a12
BE694438.1	BE694438 QV0-BT0703-230600-280-b04
BE694439.1	BE694439 QV0-BT0703-230600-280-c02
BE694440.1	BE694440 QV0-BT0703-230600-280-c04
BE694441.1	BE694441 QV0-BT0703-230600-280-c06
BE694442.1	BE694442 QV0-BT0703-230600-280-c09
BE694443.1	BE694443 QV0-BT0703-230600-280-d01
BE694444.1	BE694444 QV0-BT0703-230600-280-d07
BE694445.1	BE694445 QV0-BT0703-230600-280-d11
BE694446.1	BE694446 QV0-BT0703-230600-280-e02
BE694447.1	BE694447 QV0-BT0703-230600-280-e03
BE694448.1	BE694448 QV0-BT0703-230600-280-e04
BE694449.1	BE694449 QV0-BT0703-230600-280-e06
BE694450.1	BE694450 QV0-BT0703-230600-280-e12
BE694451.1	BE694451 QV0-BT0703-230600-280-f04
BE694452.1	BE694452 QV0-BT0703-230600-280-f05
BE694453.1	BE694453 QV0-BT0703-230600-280-f06
BE694454.1	BE694454 QV0-BT0703-230600-280-f08
BE694455.1	BE694455 QV0-BT0703-230600-280-f09
BE694456.1	BE694456 QV0-BT0703-230600-280-f10
BE694457.1	BE694457 QV0-BT0703-230600-280-g04
BE694458.1	BE694458 QV0-BT0703-230600-280-g06
BE694459.1	BE694459 QV0-BT0703-230600-280-g07
BE694460.1	BE694460 QV0-BT0703-230600-280-g10
BE694461.1	BE694461 QV0-BT0703-230600-280-h01
BE694462.1	BE694462 QV0-BT0703-230600-280-h05
BE694463.1	BE694463 RC4-BT0705-040800-012-b04
BE694464.1	BE694464 RC4-BT0705-040800-012-e11
BE694466.1	BE694466 RC4-BT0705-040800-012-h03
BE694468.1	BE694468 RC6-BT0718-120600-012-A03
BE694469.1	BE694469 RC6-BT0718-120600-012-C02
BE694470.1	BE694470 RC6-BT0718-120600-012-D04
BE694471.1	BE694471 RC6-BT0718-120600-012-E10
BE694472.1	BE694472 RC6-BT0718-120600-012-F05
BE694473.1	BE694473 RC6-BT0718-120600-012-F07
BE694474.1	BE694474 RC6-BT0718-120600-012-G08
BE694475.1	BE694475 RC6-BT0718-120600-012-H04
BE694476.1	BE694476 RC6-BT0718-120600-012-H05
BE694477.1	BE694477 RC6-BT0718-120600-012-A02
BE694478.1	BE694478 RC6-BT0718-120600-012-A06
BE694479.1	BE694479 RC6-BT0718-120600-012-A12
BE694480.1	BE694480 RC6-BT0718-120600-012-B06
BE694481.1	BE694481 RC6-BT0718-120600-012-C06
BE694482.1	BE694482 RC6-BT0718-120600-012-D03
BE694483.1	BE694483 RC6-BT0718-120600-012-E02
BE694484.1	BE694484 RC6-BT0718-120600-012-E03
BE694485.1	BE694485 RC6-BT0718-120600-012-E05
BE694486.1	BE694486 RC6-BT0718-120600-012-E08
BE694487.1	BE694487 RC6-BT0718-120600-012-E09
BE694488.1	BE694488 RC6-BT0718-120600-012-F09
BE694489.1	BE694489 RC6-BT0718-120600-012-G05
BE694490.1	BE694490 RC6-BT0718-120600-012-G07
BE694491.1	BE694491 RC6-BT0718-120600-012-G09
BE694492.1	BE694492 PM2-BT0723-150500-005-a03
BE694493.1	BE694493 PM2-BT0723-150500-005-f02
BE694494.1	BE694494 PM2-BT0723-150500-005-a04
BE694495.1	BE694495 PM4-BT0729-010600-003-a06
BE694496.1	BE694496 PM4-BT0729-010600-003-a11
BE694497.1	BE694497 PM4-BT0729-010600-003-b05
BE694498.1	BE694498 PM4-BT0729-010600-003-b09
BE694499.1	BE694499 PM4-BT0729-010600-003-c05
BE694500.1	BE694500 PM4-BT0729-010600-003-d01
BE694501.1	BE694501 PM4-BT0729-010600-003-d02
BE694502.1	BE694502 PM4-BT0729-010600-003-d05
BE694503.1	BE694503 PM4-BT0729-010600-003-d07
BE694504.1	BE694504 PM4-BT0729-010600-003-e01
BE694505.1	BE694505 PM4-BT0729-010600-003-e05
BE694506.1	BE694506 PM4-BT0729-010600-003-e07
BE694507.1	BE694507 PM4-BT0729-010600-003-e09
BE694508.1	BE694508 PM4-BT0729-010600-003-e10
BE694509.1	BE694509 PM4-BT0729-010600-003-e11
BE694510.1	BE694510 PM4-BT0729-010600-003-f09
BE694511.1	BE694511 PM4-BT0729-010600-003-g02
BE694512.1	BE694512 PM4-BT0729-010600-003-g03
BE694513.1	BE694513 PM4-BT0729-010600-003-g04
BE694514.1	BE694514 PM4-BT0729-010600-003-g10
BE694515.1	BE694515 PM4-BT0729-010600-003-g11
BE694516.1	BE694516 PM4-BT0729-010600-003-h02
BE694517.1	BE694517 PM4-BT0729-010600-003-h03
BE694518.1	BE694518 PM4-BT0729-010600-003-h05
BE694519.1	BE694519 PM4-BT0729-010600-003-a02
BE694520.1	BE694520 PM4-BT0729-010600-003-a08
BE694521.1	BE694521 PM4-BT0729-010600-003-b02
BE694522.1	BE694522 PM4-BT0729-010600-003-b03
BE694523.1	BE694523 PM4-BT0729-010600-003-b07
BE694524.1	BE694524 PM4-BT0729-010600-003-c07
BE694525.1	BE694525 PM4-BT0729-010600-003-d09
BE694526.1	BE694526 PM4-BT0729-010600-003-d10
BE694527.1	BE694527 PM4-BT0729-010600-003-e02
BE694528.1	BE694528 PM4-BT0729-010600-003-e06
BE694529.1	BE694529 PM4-BT0729-010600-003-f01
BE694530.1	BE694530 PM4-BT0729-010600-003-f03
BE694531.1	BE694531 PM4-BT0729-010600-003-f11
BE694532.1	BE694532 PM4-BT0729-010600-003-g06
BE694533.1	BE694533 PM4-BT0729-010600-003-g08
BE694534.1	BE694534 PM4-BT0729-010600-003-h06
BE694535.1	BE694535 PM4-BT0729-010600-003-h12
BE694536.1	BE694536 IL2-BT0736-300500-093-D05
BE694537.1	BE694537 IL2-BT0736-300500-093-D06
BE694538.1	BE694538 IL2-BT0736-300500-093-E05
BE694539.1	BE694539 IL2-BT0736-300500-093-E10
BE694540.1	BE694540 IL2-BT0736-300500-093-F08
BE694541.1	BE694541 IL2-BT0736-300500-093-G01
BE694542.1	BE694542 IL2-BT0736-300500-093-G04
BE694543.1	BE694543 IL2-BT0736-300500-093-H06
BE694544.1	BE694544 IL2-BT0736-300500-093-H10
BE694545.1	BE694545 IL2-BT0736-300500-093-D02
BE694546.1	BE694546 IL2-BT0736-300500-093-E06
BE694547.1	BE694547 IL2-BT0736-300500-094-B04
BE694548.1	BE694548 IL2-BT0736-300500-094-C06
BE694549.1	BE694549 IL2-BT0736-300500-094-D06
BE694550.1	BE694550 IL2-BT0736-300500-094-D07
BE694551.1	BE694551 IL2-BT0736-300500-094-E03
BE694552.1	BE694552 IL2-BT0736-300500-094-E06
BE694553.1	BE694553 IL2-BT0736-300500-094-E11
BE694554.1	BE694554 IL2-BT0736-300500-094-F01
BE694555.1	BE694555 IL2-BT0736-300500-094-F10
BE694556.1	BE694556 IL2-BT0736-300500-094-G05
BE694557.1	BE694557 IL2-BT0736-300500-094-G06
BE694558.1	BE694558 IL2-BT0736-300500-094-G08
BE694559.1	BE694559 IL2-BT0736-300500-094-G09
BE694560.1	BE694560 IL2-BT0736-300500-094-G11
BE694561.1	BE694561 IL2-BT0736-300500-094-H03
BE694562.1	BE694562 IL2-BT0736-300500-094-H04
BE694563.1	BE694563 IL2-BT0736-300500-094-A10
BE694564.1	BE694564 IL2-BT0736-300500-094-B12
BE694565.1	BE694565 IL2-BT0736-300500-094-E12
BE694566.1	BE694566 IL2-BT0736-300500-094-F04
BE694567.1	BE694567 RC1-BT0746-150600-013-a05
BE694568.1	BE694568 RC1-BT0746-150600-013-a10
BE694569.1	BE694569 RC1-BT0746-150600-013-d02
BE694570.1	BE694570 RC1-BT0746-150600-013-d03
BE694571.1	BE694571 RC1-BT0746-150600-013-d05
BE694572.1	BE694572 RC1-BT0746-150600-013-d09
BE694573.1	BE694573 RC1-BT0746-150600-013-e04
BE694574.1	BE694574 RC1-BT0746-150600-013-f06
BE694575.1	BE694575 RC1-BT0746-150600-013-h06
BE694576.1	BE694576 RC1-BT0746-150600-013-h07
BE694577.1	BE694577 RC1-BT0746-150600-013-h11
BE694578.1	BE694578 RC1-BT0746-150600-013-a03
BE694579.1	BE694579 RC1-BT0746-150600-013-a06
BE694580.1	BE694580 RC1-BT0746-150600-013-a11
BE694581.1	BE694581 RC1-BT0746-150600-013-a12
BE694582.1	BE694582 RC1-BT0746-150600-013-b03
BE694583.1	BE694583 RC1-BT0746-150600-013-c05
BE694584.1	BE694584 RC1-BT0746-150600-013-c08
BE694585.1	BE694585 RC1-BT0746-150600-013-c12
BE694586.1	BE694586 RC1-BT0746-150600-013-d04
BE694587.1	BE694587 RC1-BT0746-150600-013-e03
BE694588.1	BE694588 RC1-BT0746-150600-013-f02
BE694589.1	BE694589 RC1-BT0746-150600-013-f04
BE694590.1	BE694590 RC1-BT0746-150600-013-g05
BE694591.1	BE694591 RC1-BT0746-150600-013-g07
BE694592.1	BE694592 RC1-BT0746-150600-013-g11
BE694593.1	BE694593 RC1-BT0746-190700-014-a09
BE694594.1	BE694594 RC1-BT0746-190700-014-a10
BE694595.1	BE694595 RC1-BT0746-190700-014-b12
BE694596.1	BE694596 RC1-BT0746-190700-014-d07
BE694597.1	BE694597 RC1-BT0746-190700-014-d09
BE694598.1	BE694598 RC1-BT0746-190700-014-e05
BE694599.1	BE694599 RC1-BT0746-190700-014-e09
BE694600.1	BE694600 RC1-BT0746-190700-014-f09
BE694601.1	BE694601 RC1-BT0746-190700-014-f11
BE694602.1	BE694602 RC1-BT0746-190700-014-g07
BE694603.1	BE694603 RC1-BT0746-190700-014-h09
BE694604.1	BE694604 RC1-BT0746-190700-014-a02
BE694605.1	BE694605 RC1-BT0746-190700-014-a06
BE694606.1	BE694606 RC1-BT0746-190700-014-a12
BE694607.1	BE694607 RC1-BT0746-190700-014-b01
BE694608.1	BE694608 RC1-BT0746-190700-014-b06
BE694609.1	BE694609 RC1-BT0746-190700-014-d12
BE694610.1	BE694610 RC1-BT0746-190700-014-e01
BE694611.1	BE694611 RC1-BT0746-190700-014-e08
BE694612.1	BE694612 RC1-BT0746-190700-014-e11
BE694613.1	BE694613 RC1-BT0746-190700-014-f02
BE694614.1	BE694614 RC1-BT0746-190700-014-f07
BE694615.1	BE694615 RC1-BT0746-190700-014-g01
BE694616.1	BE694616 PM0-BT0757-240500-003-A02
BE694617.1	BE694617 PM0-BT0757-240500-003-A06
BE694618.1	BE694618 PM0-BT0757-240500-003-A10
BE694619.1	BE694619 PM0-BT0757-240500-003-B02
BE694620.1	BE694620 PM0-BT0757-240500-003-B03
BE694621.1	BE694621 PM0-BT0757-240500-003-B10
BE694622.1	BE694622 PM0-BT0757-240500-003-C01
BE694623.1	BE694623 PM0-BT0757-240500-003-C10
BE694624.1	BE694624 PM0-BT0757-240500-003-D01
BE694625.1	BE694625 PM0-BT0757-240500-003-D03
BE694626.1	BE694626 PM0-BT0757-240500-003-D07
BE694627.1	BE694627 PM0-BT0757-240500-003-D11
BE694628.1	BE694628 PM0-BT0757-240500-003-D12
BE694629.1	BE694629 PM0-BT0757-240500-003-E11
BE694630.1	BE694630 PM0-BT0757-240500-003-F03
BE694631.1	BE694631 PM0-BT0757-240500-003-F06
BE694632.1	BE694632 PM0-BT0757-240500-003-F11
BE694633.1	BE694633 PM0-BT0757-240500-003-F12
BE694634.1	BE694634 PM0-BT0757-240500-003-F12_1
BE694635.1	BE694635 PM0-BT0757-240500-003-G03
BE694636.1	BE694636 PM0-BT0757-240500-003-G04_1
BE694637.1	BE694637 PM0-BT0757-240500-003-G12
BE694638.1	BE694638 PM0-BT0757-240500-003-H03
BE694639.1	BE694639 PM0-BT0757-240500-003-H04
BE694640.1	BE694640 PM0-BT0757-240500-003-H07
BE694641.1	BE694641 PM0-BT0757-240500-003-H09
BE694642.1	BE694642 PM0-BT0757-240500-003-H11
BE694643.1	BE694643 PM0-BT0757-240500-003-A04
BE694644.1	BE694644 PM0-BT0757-240500-003-A05
BE694645.1	BE694645 PM0-BT0757-240500-003-A09
BE694646.1	BE694646 PM0-BT0757-240500-003-B01
BE694647.1	BE694647 PM0-BT0757-240500-003-B12
BE694648.1	BE694648 PM0-BT0757-240500-003-C05
BE694649.1	BE694649 PM0-BT0757-240500-003-C06
BE694650.1	BE694650 PM0-BT0757-240500-003-C11
BE694651.1	BE694651 PM0-BT0757-240500-003-D06
BE694652.1	BE694652 PM0-BT0757-240500-003-E01
BE694653.1	BE694653 PM0-BT0757-240500-003-E02
BE694654.1	BE694654 PM0-BT0757-240500-003-E05
BE694655.1	BE694655 PM0-BT0757-240500-003-E10
BE694656.1	BE694656 PM0-BT0757-240500-003-E12
BE694657.1	BE694657 PM0-BT0757-240500-003-F01
BE694658.1	BE694658 PM0-BT0757-240500-003-F07
BE694659.1	BE694659 PM0-BT0757-240500-003-F08
BE694660.1	BE694660 PM0-BT0757-240500-003-G08
BE694661.1	BE694661 PM0-BT0757-240500-003-H01
BE694662.1	BE694662 PM0-BT0757-240500-003-H12
BE694663.1	BE694663 PM0-BT0757-150600-004-a01
BE694664.1	BE694664 PM0-BT0757-150600-004-a05
BE694665.1	BE694665 PM0-BT0757-150600-004-b02
BE694666.1	BE694666 PM0-BT0757-150600-004-c08
BE694667.1	BE694667 PM0-BT0757-150600-004-c11
BE694668.1	BE694668 PM0-BT0757-150600-004-d03
BE694669.1	BE694669 PM0-BT0757-150600-004-e05
BE694670.1	BE694670 PM0-BT0757-150600-004-e10
BE694671.1	BE694671 PM0-BT0757-150600-004-f05
BE694672.1	BE694672 PM0-BT0757-150600-004-f10
BE694673.1	BE694673 PM0-BT0757-150600-004-f12
BE694674.1	BE694674 PM0-BT0757-150600-004-g03
BE694675.1	BE694675 PM0-BT0757-150600-004-g07
BE694676.1	BE694676 PM0-BT0757-150600-004-g09
BE694677.1	BE694677 PM0-BT0757-150600-004-a04
BE694678.1	BE694678 PM0-BT0757-150600-004-d02
BE694679.1	BE694679 PM0-BT0757-150600-004-d08
BE694680.1	BE694680 PM0-BT0757-150600-004-f03
BE694681.1	BE694681 PM0-BT0757-150600-004-h12
BE694682.1	BE694682 PM0-BT0757-080700-005-a05
BE694683.1	BE694683 PM0-BT0757-080700-005-b01
BE694684.1	BE694684 PM0-BT0757-080700-005-c02
BE694685.1	BE694685 PM0-BT0757-080700-005-c03
BE694686.1	BE694686 PM0-BT0757-080700-005-c04
BE694687.1	BE694687 PM0-BT0757-080700-005-d09
BE694688.1	BE694688 PM0-BT0757-080700-005-e02
BE694689.1	BE694689 PM0-BT0757-080700-005-h03
BE694690.1	BE694690 PM0-BT0757-080700-005-h12
BE694691.1	BE694691 PM0-BT0757-080700-005-d03
BE694692.1	BE694692 PM0-BT0757-080700-005-e07
BE694693.1	BE694693 PM0-BT0757-080700-005-f11
BE694694.1	BE694694 PM0-BT0757-140800-006-a02
BE694695.1	BE694695 PM0-BT0757-140800-006-a03
BE694696.1	BE694696 PM0-BT0757-140800-006-b05
BE694697.1	BE694697 PM0-BT0757-140800-006-c05
BE694698.1	BE694698 PM0-BT0757-140800-006-c07
BE694699.1	BE694699 PM0-BT0757-140800-006-h03
BE694700.1	BE694700 PM0-BT0757-140800-006-h09
BE694701.1	BE694701 PM0-BT0757-140800-006-a12
BE694702.1	BE694702 PM0-BT0757-140800-006-b07
BE694703.1	BE694703 PM0-BT0757-140800-006-b10
BE694704.1	BE694704 PM0-BT0757-140800-006-b12
BE694705.1	BE694705 PM0-BT0757-140800-006-d05
BE694706.1	BE694706 PM0-BT0757-140800-006-d10
BE694707.1	BE694707 PM0-BT0757-140800-006-e08
BE694708.1	BE694708 PM0-BT0757-140800-006-f12
BE694709.1	BE694709 PM0-BT0757-140800-006-h08
BE694710.1	BE694710 PM1-BT0759-210500-004-a02
BE694711.1	BE694711 PM1-BT0759-210500-004-a04
BE694712.1	BE694712 PM1-BT0759-210500-004-a07
BE694713.1	BE694713 PM1-BT0759-210500-004-b01
BE694714.1	BE694714 PM1-BT0759-210500-004-c05
BE694715.1	BE694715 PM1-BT0759-210500-004-c07
BE694716.1	BE694716 PM1-BT0759-210500-004-c08
BE694717.1	BE694717 PM1-BT0759-210500-004-d01
BE694718.1	BE694718 PM1-BT0759-210500-004-d10
BE694719.1	BE694719 PM1-BT0759-210500-004-f05
BE694720.1	BE694720 PM1-BT0759-210500-004-f09
BE694721.1	BE694721 PM1-BT0759-210500-004-f10
BE694722.1	BE694722 PM1-BT0759-210500-004-g07
BE694723.1	BE694723 PM1-BT0759-210500-004-e10
BE694724.1	BE694724 PM1-BT0759-210500-004-e11
BE694725.1	BE694725 PM1-BT0759-210500-004-e12
BE694726.1	BE694726 PM1-BT0759-210500-004-g05
BE694727.1	BE694727 PM1-BT0759-210500-004-h09
BE694728.1	BE694728 PM1-BT0759-300600-005-a04
BE694729.1	BE694729 PM1-BT0759-300600-005-b08
BE694730.1	BE694730 PM1-BT0759-300600-005-c04
BE694731.1	BE694731 PM1-BT0759-300600-005-c05
BE694732.1	BE694732 PM1-BT0759-300600-005-c06
BE694733.1	BE694733 PM1-BT0759-300600-005-c08
BE694734.1	BE694734 PM1-BT0759-300600-005-d05
BE694735.1	BE694735 PM1-BT0759-300600-005-d09
BE694736.1	BE694736 PM1-BT0759-300600-005-e11
BE694737.1	BE694737 PM1-BT0759-300600-005-f08
BE694738.1	BE694738 PM1-BT0759-300600-005-f12
BE694739.1	BE694739 PM1-BT0759-300600-005-g01
BE694740.1	BE694740 PM1-BT0759-300600-005-g09
BE694741.1	BE694741 PM1-BT0759-300600-005-h03
BE694742.1	BE694742 PM1-BT0759-300600-005-h05
BE694743.1	BE694743 PM1-BT0759-300600-005-h07
BE694744.1	BE694744 PM1-BT0759-300600-005-h09
BE694745.1	BE694745 PM1-BT0759-300600-005-a09
BE694746.1	BE694746 PM1-BT0759-300600-005-a12
BE694747.1	BE694747 PM1-BT0759-300600-005-b01
BE694748.1	BE694748 PM1-BT0759-300600-005-d12
BE694749.1	BE694749 PM1-BT0759-300600-005-e09
BE694750.1	BE694750 PM1-BT0759-300600-005-e10
BE694751.1	BE694751 PM1-BT0759-300600-005-e12
BE694752.1	BE694752 PM1-BT0759-300600-005-f03
BE694753.1	BE694753 PM1-BT0759-300600-005-f05
BE694754.1	BE694754 PM1-BT0759-300600-005-g12
BE694755.1	BE694755 PM1-BT0759-300600-005-h10
BE694756.1	BE694756 PM1-BT0759-300600-005-h12
BE694757.1	BE694757 PM1-BT0759-200700-006-a01
BE694758.1	BE694758 PM1-BT0759-200700-006-a07
BE694759.1	BE694759 PM1-BT0759-200700-006-a08
BE694760.1	BE694760 PM1-BT0759-200700-006-a09
BE694761.1	BE694761 PM1-BT0759-200700-006-a10
BE694762.1	BE694762 PM1-BT0759-200700-006-b01
BE694763.1	BE694763 PM1-BT0759-200700-006-b03
BE694764.1	BE694764 PM1-BT0759-200700-006-b11
BE694765.1	BE694765 PM1-BT0759-200700-006-c09
BE694766.1	BE694766 PM1-BT0759-200700-006-d11
BE694767.1	BE694767 PM1-BT0759-200700-006-e07
BE694768.1	BE694768 PM1-BT0759-200700-006-e11
BE694769.1	BE694769 PM1-BT0759-200700-006-f06
BE694770.1	BE694770 PM1-BT0759-200700-006-f07
BE694771.1	BE694771 PM1-BT0759-200700-006-g06
BE694772.1	BE694772 PM1-BT0759-200700-006-g07
BE694773.1	BE694773 PM1-BT0759-200700-006-g12
BE694774.1	BE694774 PM1-BT0759-200700-006-h07
BE694775.1	BE694775 PM1-BT0759-200700-006-h11
BE694776.1	BE694776 PM1-BT0759-200700-006-a12
BE694777.1	BE694777 PM1-BT0759-200700-006-b12
BE694778.1	BE694778 PM1-BT0759-200700-006-c03
BE694779.1	BE694779 PM1-BT0759-200700-006-c04
BE694780.1	BE694780 PM1-BT0759-200700-006-c11
BE694781.1	BE694781 PM1-BT0759-200700-006-c12
BE694782.1	BE694782 PM1-BT0759-200700-006-d06
BE694783.1	BE694783 PM1-BT0759-200700-006-d08
BE694784.1	BE694784 PM1-BT0759-200700-006-d12
BE694785.1	BE694785 PM1-BT0759-200700-006-e03
BE694786.1	BE694786 PM1-BT0759-200700-006-f01
BE694787.1	BE694787 PM1-BT0759-200700-006-g02
BE694788.1	BE694788 PM1-BT0759-200700-006-h02
BE694789.1	BE694789 PM1-BT0759-200700-006-h05
BE694790.1	BE694790 PM1-BT0759-200700-006-h12
BE694791.1	BE694791 PM3-BT0760-170500-002-a03
BE694792.1	BE694792 PM3-BT0760-170500-002-a05
BE694793.1	BE694793 PM3-BT0760-170500-002-a06
BE694794.1	BE694794 PM3-BT0760-170500-002-a08
BE694795.1	BE694795 PM3-BT0760-170500-002-a09
BE694796.1	BE694796 PM3-BT0760-170500-002-a10
BE694797.1	BE694797 PM3-BT0760-170500-002-b01
BE694798.1	BE694798 PM3-BT0760-170500-002-b09
BE694799.1	BE694799 PM3-BT0760-170500-002-b11
BE694800.1	BE694800 PM3-BT0760-170500-002-b12
BE694801.1	BE694801 PM3-BT0760-170500-002-c03
BE694802.1	BE694802 PM3-BT0760-170500-002-c06
BE694803.1	BE694803 PM3-BT0760-170500-002-c08
BE694804.1	BE694804 PM3-BT0760-170500-002-c12
BE694805.1	BE694805 PM3-BT0760-170500-002-d01
BE694806.1	BE694806 PM3-BT0760-170500-002-d10
BE694807.1	BE694807 PM3-BT0760-170500-002-d11
BE694808.1	BE694808 PM3-BT0760-170500-002-e07
BE694809.1	BE694809 PM3-BT0760-170500-002-e10
BE694810.1	BE694810 PM3-BT0760-170500-002-f10
BE694811.1	BE694811 PM3-BT0760-170500-002-g07
BE694812.1	BE694812 PM3-BT0760-170500-002-g10
BE694813.1	BE694813 PM3-BT0760-170500-002-h01
BE694814.1	BE694814 PM3-BT0760-170500-002-h04
BE694815.1	BE694815 PM3-BT0760-170500-002-h05
BE694816.1	BE694816 PM3-BT0760-170500-002-h09
BE694817.1	BE694817 PM3-BT0760-170500-002-d09
BE694818.1	BE694818 PM3-BT0760-170500-002-e11
BE694819.1	BE694819 PM3-BT0760-170500-002-f05
BE694820.1	BE694820 PM3-BT0760-170500-002-f07
BE694821.1	BE694821 PM3-BT0760-170500-002-h07
BE694822.1	BE694822 PM3-BT0760-170500-002-h08
BE694823.1	BE694823 PM3-BT0761-160500-003-b11
BE694824.1	BE694824 PM3-BT0761-160500-003-c03
BE694825.1	BE694825 PM3-BT0761-160500-003-c11
BE694826.1	BE694826 PM3-BT0761-160500-003-d04
BE694827.1	BE694827 PM3-BT0761-160500-003-e04
BE694828.1	BE694828 PM3-BT0761-160500-003-e09
BE694829.1	BE694829 PM3-BT0761-160500-003-e10
BE694830.1	BE694830 PM3-BT0761-160500-003-f11
BE694831.1	BE694831 PM3-BT0761-160500-003-b04
BE694832.1	BE694832 PM3-BT0761-160500-003-c10
BE694833.1	BE694833 PM3-BT0761-160500-003-e11
BE694834.1	BE694834 PM3-BT0761-160500-003-f03
BE694835.1	BE694835 PM3-BT0761-210500-004-a05
BE694836.1	BE694836 PM3-BT0761-210500-004-b08
BE694837.1	BE694837 PM3-BT0761-210500-004-c11
BE694838.1	BE694838 PM3-BT0761-210500-004-d12
BE694839.1	BE694839 PM3-BT0761-210500-004-e04
BE694840.1	BE694840 PM3-BT0761-210500-004-e12
BE694841.1	BE694841 PM3-BT0761-210500-004-f07
BE694842.1	BE694842 PM3-BT0761-210500-004-f11
BE694843.1	BE694843 PM3-BT0761-210500-004-g01
BE694844.1	BE694844 PM3-BT0761-210500-004-g12
BE694845.1	BE694845 PM3-BT0761-210500-004-h04
BE694846.1	BE694846 PM3-BT0761-210500-004-h09
BE694847.1	BE694847 PM3-BT0761-210500-004-h10
BE694848.1	BE694848 PM3-BT0761-210500-004-b01
BE694849.1	BE694849 PM3-BT0761-210500-004-d01
BE694850.1	BE694850 PM3-BT0761-210500-004-d10
BE694851.1	BE694851 PM3-BT0761-210500-004-f01
BE694852.1	BE694852 PM3-BT0761-210500-004-f02
BE694853.1	BE694853 PM3-BT0761-210500-004-h01
BE694854.1	BE694854 PM3-BT0761-210500-004-h06
BE694855.1	BE694855 PM2-BT0762-160500-002-a02
BE694856.1	BE694856 PM2-BT0762-160500-002-a03
BE694857.1	BE694857 PM2-BT0762-160500-002-a06
BE694858.1	BE694858 PM2-BT0762-160500-002-a10_1
BE694859.1	BE694859 PM2-BT0762-160500-002-b04
BE694860.1	BE694860 PM2-BT0762-160500-002-b06
BE694861.1	BE694861 PM2-BT0762-160500-002-b10
BE694862.1	BE694862 PM2-BT0762-160500-002-b11
BE694863.1	BE694863 PM2-BT0762-160500-002-c04
BE694864.1	BE694864 PM2-BT0762-160500-002-c09
BE694865.1	BE694865 PM2-BT0762-160500-002-c12
BE694866.1	BE694866 PM2-BT0762-160500-002-d05
BE694867.1	BE694867 PM2-BT0762-160500-002-d09
BE694868.1	BE694868 PM2-BT0762-160500-002-d10
BE694869.1	BE694869 PM2-BT0762-160500-002-d11
BE694870.1	BE694870 PM2-BT0762-160500-002-e02
BE694871.1	BE694871 PM2-BT0762-160500-002-e04
BE694872.1	BE694872 PM2-BT0762-160500-002-e07
BE694873.1	BE694873 PM2-BT0762-160500-002-e12
BE694874.1	BE694874 PM2-BT0762-160500-002-f01
BE694875.1	BE694875 PM2-BT0762-160500-002-f09
BE694876.1	BE694876 PM2-BT0762-160500-002-g01
BE694877.1	BE694877 PM2-BT0762-160500-002-g11
BE694878.1	BE694878 PM2-BT0762-160500-002-h07
BE694879.1	BE694879 PM2-BT0762-160500-002-h08
BE694880.1	BE694880 PM2-BT0762-160500-002-h09
BE694881.1	BE694881 PM2-BT0762-160500-002-h12
BE694882.1	BE694882 PM2-BT0762-160500-002-a07
BE694883.1	BE694883 PM2-BT0762-160500-002-a10
BE694884.1	BE694884 PM2-BT0762-160500-002-a11
BE694885.1	BE694885 PM2-BT0762-160500-002-b02
BE694886.1	BE694886 PM2-BT0762-160500-002-b08
BE694887.1	BE694887 PM2-BT0762-160500-002-d04
BE694888.1	BE694888 PM2-BT0762-160500-002-e09
BE694889.1	BE694889 PM2-BT0763-240500-002-a08
BE694890.1	BE694890 PM2-BT0763-240500-002-a10
BE694891.1	BE694891 PM2-BT0763-240500-002-a11
BE694892.1	BE694892 PM2-BT0763-240500-002-a12
BE694893.1	BE694893 PM2-BT0763-240500-002-c08
BE694894.1	BE694894 PM2-BT0763-240500-002-c10
BE694895.1	BE694895 PM2-BT0763-240500-002-d04
BE694896.1	BE694896 PM2-BT0763-240500-002-d09
BE694897.1	BE694897 PM2-BT0763-240500-002-e01
BE694898.1	BE694898 PM2-BT0763-240500-002-e08
BE694899.1	BE694899 PM2-BT0763-240500-002-e10
BE694900.1	BE694900 PM2-BT0763-240500-002-e12
BE694901.1	BE694901 PM2-BT0763-240500-002-f02
BE694902.1	BE694902 PM2-BT0763-240500-002-f04
BE694903.1	BE694903 PM2-BT0763-240500-002-g11
BE694904.1	BE694904 PM2-BT0763-240500-002-h06
BE694905.1	BE694905 PM2-BT0763-240500-002-h12
BE694906.1	BE694906 PM2-BT0763-240500-002-a09
BE694907.1	BE694907 PM2-BT0763-240500-002-b11
BE694908.1	BE694908 PM2-BT0763-300500-005-b11_1
BE694909.1	BE694909 PM2-BT0763-300500-005-c05
BE694910.1	BE694910 PM2-BT0763-300500-005-d08
BE694911.1	BE694911 PM2-BT0763-300500-005-e09
BE694912.1	BE694912 PM2-BT0763-300500-005-e10
BE694913.1	BE694913 PM2-BT0763-300500-005-g03
BE694914.1	BE694914 PM2-BT0763-300500-005-g05
BE694915.1	BE694915 PM2-BT0763-300500-005-g12
BE694916.1	BE694916 PM2-BT0763-300500-005-h12
BE694917.1	BE694917 PM2-BT0763-300500-005-a12
BE694918.1	BE694918 PM2-BT0763-300500-005-c12
BE694919.1	BE694919 PM2-BT0763-300500-005-d07
BE694920.1	BE694920 PM2-BT0763-140600-006-a06
BE694921.1	BE694921 PM2-BT0763-140600-006-c02
BE694922.1	BE694922 PM2-BT0763-140600-006-c03
BE694923.1	BE694923 PM2-BT0763-140600-006-c05
BE694924.1	BE694924 PM2-BT0763-140600-006-e02
BE694925.1	BE694925 PM2-BT0763-140600-006-e03
BE694926.1	BE694926 PM2-BT0763-140600-006-f04
BE694927.1	BE694927 PM2-BT0763-140600-006-f10
BE694928.1	BE694928 PM2-BT0763-140600-006-g03
BE694929.1	BE694929 PM2-BT0763-140600-006-a02
BE694930.1	BE694930 PM2-BT0763-140600-006-a09
BE694931.1	BE694931 PM2-BT0763-140600-006-a12
BE694932.1	BE694932 PM2-BT0763-140600-006-g04
BE694933.1	BE694933 CM1-BT0767-270600-290-a03
BE694934.1	BE694934 CM1-BT0767-270600-290-a06
BE694935.1	BE694935 CM1-BT0767-270600-290-c06
BE694936.1	BE694936 CM1-BT0767-270600-290-c10
BE694937.1	BE694937 CM1-BT0767-270600-290-g02
BE694938.1	BE694938 CM1-BT0767-270600-290-b06
BE694939.1	BE694939 CM1-BT0767-270600-290-d06
BE694940.1	BE694940 CM1-BT0767-270600-290-e05
BE694941.1	BE694941 CM1-BT0767-270600-290-g10
BE694942.1	BE694942 CM1-BT0768-030600-240-a09
BE694943.1	BE694943 CM1-BT0768-030600-240-c12
BE694944.1	BE694944 CM1-BT0768-030600-240-c02
BE694945.1	BE694945 CM1-BT0768-030600-240-f07
BE694946.1	BE694946 CM1-BT0770-070600-247-a03
BE694947.1	BE694947 CM1-BT0770-070600-247-a12
BE694948.1	BE694948 CM1-BT0770-070600-247-c05
BE694949.1	BE694949 CM1-BT0770-070600-247-c08
BE694950.1	BE694950 CM1-BT0770-070600-247-d01
BE694951.1	BE694951 CM1-BT0770-070600-247-d02
BE694952.1	BE694952 CM1-BT0770-070600-247-d12
BE694953.1	BE694953 CM1-BT0770-070600-247-f06
BE694954.1	BE694954 CM1-BT0770-070600-247-g03
BE694955.1	BE694955 CM1-BT0770-070600-247-g04
BE694956.1	BE694956 CM1-BT0770-070600-247-h11
BE694957.1	BE694957 CM1-BT0770-070600-247-b05
BE694958.1	BE694958 RC6-BT0777-240500-011-B03
BE694959.1	BE694959 RC6-BT0777-240500-011-B09
BE694960.1	BE694960 RC6-BT0777-240500-011-C05
BE694961.1	BE694961 RC6-BT0777-240500-011-C10
BE694962.1	BE694962 RC6-BT0777-240500-011-C11
BE694963.1	BE694963 RC6-BT0777-240500-011-D08
BE694964.1	BE694964 RC6-BT0777-240500-011-D10
BE694965.1	BE694965 RC6-BT0777-240500-011-E01
BE694966.1	BE694966 RC6-BT0777-240500-011-E04
BE694967.1	BE694967 RC6-BT0777-240500-011-E08
BE694968.1	BE694968 RC6-BT0777-240500-011-F01
BE694969.1	BE694969 RC6-BT0777-240500-011-F08
BE694970.1	BE694970 RC6-BT0777-240500-011-G03
BE694971.1	BE694971 RC6-BT0777-240500-011-G06
BE694972.1	BE694972 RC6-BT0777-240500-011-G07
BE694973.1	BE694973 RC6-BT0777-240500-011-H01
BE694974.1	BE694974 RC6-BT0777-240500-011-H10
BE694975.1	BE694975 RC6-BT0777-240500-011-A01
BE694976.1	BE694976 RC6-BT0777-240500-011-A04
BE694977.1	BE694977 RC6-BT0777-240500-011-A07
BE694978.1	BE694978 RC6-BT0777-240500-011-A09
BE694979.1	BE694979 RC6-BT0777-240500-011-A10
BE694980.1	BE694980 RC6-BT0777-240500-011-A11
BE694981.1	BE694981 RC6-BT0777-240500-011-B01
BE694982.1	BE694982 RC6-BT0777-240500-011-B02
BE694983.1	BE694983 RC6-BT0777-240500-011-B04
BE694984.1	BE694984 RC6-BT0777-240500-011-B11
BE694985.1	BE694985 RC6-BT0777-240500-011-B12
BE694986.1	BE694986 RC6-BT0777-240500-011-C01
BE694987.1	BE694987 RC6-BT0777-240500-011-C04
BE694988.1	BE694988 RC6-BT0777-240500-011-C08
BE694989.1	BE694989 RC6-BT0777-240500-011-C09
BE694990.1	BE694990 RC6-BT0777-240500-011-C12
BE694991.1	BE694991 RC6-BT0777-240500-011-D01
BE694992.1	BE694992 RC6-BT0777-240500-011-D04
BE694993.1	BE694993 RC6-BT0777-240500-011-D05
BE694994.1	BE694994 RC6-BT0777-240500-011-D06
BE694995.1	BE694995 RC6-BT0777-240500-011-E03
BE694996.1	BE694996 RC6-BT0777-240500-011-E09
BE694997.1	BE694997 RC6-BT0777-240500-011-E11
BE694998.1	BE694998 RC6-BT0777-240500-011-F02
BE694999.1	BE694999 RC6-BT0777-240500-011-F03
BE695000.1	BE695000 RC6-BT0777-240500-011-F10
BE695001.1	BE695001 RC6-BT0777-240500-011-F12
BE695002.1	BE695002 RC6-BT0777-240500-011-G02
BE695003.1	BE695003 RC6-BT0777-240500-011-G05
BE695004.1	BE695004 RC6-BT0777-240500-011-G11
BE695005.1	BE695005 RC6-BT0777-240500-011-H02
BE695006.1	BE695006 RC6-BT0777-240500-011-H04
BE695007.1	BE695007 RC6-BT0777-240500-011-H06
BE695008.1	BE695008 RC6-BT0777-240500-011-H07
BE695009.1	BE695009 RC6-BT0777-210600-012-A02
BE695010.1	BE695010 RC6-BT0777-210600-012-A07
BE695011.1	BE695011 RC6-BT0777-210600-012-B08
BE695012.1	BE695012 RC6-BT0777-210600-012-B11
BE695013.1	BE695013 RC6-BT0777-210600-012-C03
BE695014.1	BE695014 RC6-BT0777-210600-012-C11
BE695015.1	BE695015 RC6-BT0777-210600-012-D12
BE695016.1	BE695016 RC6-BT0777-210600-012-E01
BE695017.1	BE695017 RC6-BT0777-210600-012-E03
BE695018.1	BE695018 RC6-BT0777-210600-012-F09
BE695019.1	BE695019 RC6-BT0777-210600-012-G02
BE695020.1	BE695020 RC6-BT0777-210600-012-G07
BE695021.1	BE695021 RC6-BT0777-210600-012-H03
BE695022.1	BE695022 RC6-BT0777-210600-012-H09
BE695023.1	BE695023 RC6-BT0777-210600-012-A03
BE695024.1	BE695024 RC6-BT0777-210600-012-B01
BE695025.1	BE695025 RC6-BT0777-210600-012-B10
BE695026.1	BE695026 RC6-BT0777-210600-012-D08
BE695027.1	BE695027 RC6-BT0777-210600-012-E08
BE695028.1	BE695028 RC6-BT0777-210600-012-F07
BE695029.1	BE695029 RC6-BT0777-210600-012-F12
BE695030.1	BE695030 RC6-BT0777-210600-012-G03
BE695031.1	BE695031 RC6-BT0777-210600-012-G06
BE695032.1	BE695032 RC6-BT0777-210600-012-H06
BE695033.1	BE695033 RC6-BT0777-210600-012-H07
BE695034.1	BE695034 RC6-BT0777-210600-012-H10
BE695035.1	BE695035 RC6-BT0777-280600-013-B01
BE695036.1	BE695036 RC6-BT0777-280600-013-B02
BE695037.1	BE695037 RC6-BT0777-280600-013-B04
BE695038.1	BE695038 RC6-BT0777-280600-013-C03
BE695039.1	BE695039 RC6-BT0777-280600-013-D04
BE695040.1	BE695040 RC6-BT0777-280600-013-E11
BE695041.1	BE695041 RC6-BT0777-280600-013-F10
BE695042.1	BE695042 RC6-BT0777-280600-013-F12
BE695043.1	BE695043 RC6-BT0777-280600-013-H01
BE695044.1	BE695044 RC6-BT0777-280600-013-H06
BE695045.1	BE695045 RC6-BT0777-280600-013-A03
BE695046.1	BE695046 RC6-BT0777-280600-013-A05
BE695047.1	BE695047 RC6-BT0777-280600-013-A09
BE695048.1	BE695048 RC6-BT0777-280600-013-B03
BE695049.1	BE695049 RC6-BT0777-280600-013-B09
BE695050.1	BE695050 RC6-BT0777-280600-013-C02
BE695051.1	BE695051 RC6-BT0777-280600-013-C11
BE695052.1	BE695052 RC6-BT0777-280600-013-D08
BE695053.1	BE695053 RC6-BT0777-280600-013-D11
BE695054.1	BE695054 RC6-BT0777-280600-013-E06
BE695055.1	BE695055 RC6-BT0777-280600-013-E08
BE695056.1	BE695056 RC6-BT0777-280600-013-F03
BE695057.1	BE695057 RC6-BT0777-280600-013-F06
BE695058.1	BE695058 RC6-BT0777-280600-013-F08
BE695059.1	BE695059 RC6-BT0777-280600-013-F11
BE695060.1	BE695060 RC6-BT0777-280600-013-G01
BE695061.1	BE695061 RC6-BT0777-280600-013-G05
BE695062.1	BE695062 RC6-BT0777-280600-013-G08
BE695063.1	BE695063 RC6-BT0777-280600-013-G12
BE695064.1	BE695064 RC6-BT0777-280600-013-H09
BE695065.1	BE695065 RC6-BT0786-220500-011-A01
BE695066.1	BE695066 RC6-BT0786-220500-011-A02
BE695067.1	BE695067 RC6-BT0786-220500-011-A10
BE695068.1	BE695068 RC6-BT0786-220500-011-B01
BE695069.1	BE695069 RC6-BT0786-220500-011-B02
BE695070.1	BE695070 RC6-BT0786-220500-011-B03
BE695071.1	BE695071 RC6-BT0786-220500-011-B12
BE695072.1	BE695072 RC6-BT0786-220500-011-C01
BE695073.1	BE695073 RC6-BT0786-220500-011-C04
BE695074.1	BE695074 RC6-BT0786-220500-011-C06
BE695075.1	BE695075 RC6-BT0786-220500-011-C07
BE695076.1	BE695076 RC6-BT0786-220500-011-D01
BE695077.1	BE695077 RC6-BT0786-220500-011-D04
BE695078.1	BE695078 RC6-BT0786-220500-011-D05
BE695079.1	BE695079 RC6-BT0786-220500-011-E02
BE695080.1	BE695080 RC6-BT0786-220500-011-E04
BE695081.1	BE695081 RC6-BT0786-220500-011-E10
BE695082.1	BE695082 RC6-BT0786-220500-011-F01
BE695083.1	BE695083 RC6-BT0786-220500-011-F06
BE695084.1	BE695084 RC6-BT0786-220500-011-F09
BE695085.1	BE695085 RC6-BT0786-220500-011-F12
BE695086.1	BE695086 RC6-BT0786-220500-011-G12
BE695087.1	BE695087 RC6-BT0786-220500-011-H03
BE695088.1	BE695088 RC6-BT0786-220500-011-H11
BE695089.1	BE695089 RC6-BT0786-220500-011-A03
BE695090.1	BE695090 RC6-BT0786-220500-011-A04
BE695091.1	BE695091 RC6-BT0786-220500-011-A05
BE695092.1	BE695092 RC6-BT0786-220500-011-A06
BE695093.1	BE695093 RC6-BT0786-220500-011-A09
BE695094.1	BE695094 RC6-BT0786-220500-011-A11
BE695095.1	BE695095 RC6-BT0786-220500-011-A12
BE695096.1	BE695096 RC6-BT0786-220500-011-B06
BE695097.1	BE695097 RC6-BT0786-220500-011-B08
BE695098.1	BE695098 RC6-BT0786-220500-011-B11
BE695099.1	BE695099 RC6-BT0786-220500-011-C03
BE695100.1	BE695100 RC6-BT0786-220500-011-C08
BE695101.1	BE695101 RC6-BT0786-220500-011-C10
BE695102.1	BE695102 RC6-BT0786-220500-011-C11
BE695103.1	BE695103 RC6-BT0786-220500-011-D02
BE695104.1	BE695104 RC6-BT0786-220500-011-D07
BE695105.1	BE695105 RC6-BT0786-220500-011-D08
BE695106.1	BE695106 RC6-BT0786-220500-011-D09
BE695107.1	BE695107 RC6-BT0786-220500-011-D10
BE695108.1	BE695108 RC6-BT0786-220500-011-D11
BE695109.1	BE695109 RC6-BT0786-220500-011-E01
BE695110.1	BE695110 RC6-BT0786-220500-011-E03
BE695111.1	BE695111 RC6-BT0786-220500-011-E05
BE695112.1	BE695112 RC6-BT0786-220500-011-E06
BE695113.1	BE695113 RC6-BT0786-220500-011-E07
BE695114.1	BE695114 RC6-BT0786-220500-011-E08
BE695115.1	BE695115 RC6-BT0786-220500-011-E09
BE695116.1	BE695116 RC6-BT0786-220500-011-E11
BE695117.1	BE695117 RC6-BT0786-220500-011-E12
BE695118.1	BE695118 RC6-BT0786-220500-011-F02
BE695119.1	BE695119 RC6-BT0786-220500-011-F04
BE695120.1	BE695120 RC6-BT0786-220500-011-F05
BE695121.1	BE695121 RC6-BT0786-220500-011-F07
BE695122.1	BE695122 RC6-BT0786-220500-011-F08
BE695123.1	BE695123 RC6-BT0786-220500-011-F10
BE695124.1	BE695124 RC6-BT0786-220500-011-G01
BE695125.1	BE695125 RC6-BT0786-220500-011-G02
BE695126.1	BE695126 RC6-BT0786-220500-011-G03
BE695127.1	BE695127 RC6-BT0786-220500-011-G06
BE695128.1	BE695128 RC6-BT0786-220500-011-G07
BE695129.1	BE695129 RC6-BT0786-220500-011-G08
BE695130.1	BE695130 RC6-BT0786-220500-011-G10
BE695131.1	BE695131 RC6-BT0786-220500-011-G11
BE695132.1	BE695132 RC6-BT0786-220500-011-H02
BE695133.1	BE695133 RC6-BT0786-220500-011-H04_1
BE695134.1	BE695134 RC6-BT0786-220500-011-H06
BE695135.1	BE695135 RC6-BT0786-220500-011-H08
BE695136.1	BE695136 RC6-BT0786-220500-011-H09
BE695137.1	BE695137 RC6-BT0786-220500-011-H10
BE695138.1	BE695138 RC6-BT0786-220500-011-H12
BE695139.1	BE695139 RC6-BT0786-010600-021-D03
BE695140.1	BE695140 RC6-BT0786-010600-021-E04
BE695141.1	BE695141 CM4-BT0789-050600-189-a06
BE695142.1	BE695142 CM4-BT0789-050600-189-a10
BE695143.1	BE695143 CM4-BT0789-050600-189-d02
BE695144.1	BE695144 CM4-BT0789-050600-189-d06
BE695145.1	BE695145 CM4-BT0789-050600-189-d11
BE695146.1	BE695146 CM4-BT0789-050600-189-f11
BE695147.1	BE695147 CM4-BT0789-050600-189-f12
BE695148.1	BE695148 CM4-BT0789-050600-189-g11
BE695149.1	BE695149 CM4-BT0789-050600-190-a02
BE695150.1	BE695150 CM4-BT0789-050600-190-b09
BE695151.1	BE695151 CM4-BT0789-050600-190-c09
BE695152.1	BE695152 CM4-BT0789-050600-190-c10
BE695153.1	BE695153 CM4-BT0789-050600-190-d04
BE695154.1	BE695154 CM4-BT0789-050600-190-d08
BE695155.1	BE695155 CM4-BT0789-050600-190-g12
BE695156.1	BE695156 CM4-BT0789-050600-188-a08
BE695157.1	BE695157 CM4-BT0789-050600-188-b05
BE695158.1	BE695158 CM4-BT0789-050600-188-b09
BE695159.1	BE695159 CM4-BT0789-050600-188-c09
BE695160.1	BE695160 CM4-BT0789-050600-188-c11
BE695161.1	BE695161 CM4-BT0789-050600-188-e08
BE695162.1	BE695162 CM4-BT0789-050600-188-e12
BE695163.1	BE695163 CM4-BT0789-050600-188-f01
BE695164.1	BE695164 CM4-BT0789-050600-188-f06
BE695165.1	BE695165 CM4-BT0789-050600-188-f08
BE695166.1	BE695166 CM4-BT0789-050600-188-f09
BE695167.1	BE695167 CM4-BT0789-050600-188-g06
BE695168.1	BE695168 CM4-BT0789-050600-188-g09
BE695169.1	BE695169 CM4-BT0789-050600-188-g11
BE695170.1	BE695170 CM4-BT0789-050600-188-h05
BE695171.1	BE695171 CM4-BT0789-050600-188-h06
BE695172.1	BE695172 CM4-BT0789-050600-188-b10
BE695173.1	BE695173 CM4-BT0789-050600-188-f04
BE695174.1	BE695174 CM0-BT0792-300500-398-b06
BE695188.1	BE695188 CM0-BT0792-300500-398-d04
BE695189.1	BE695189 CM0-BT0792-300500-398-e02
BE695190.1	BE695190 CM0-BT0792-300500-398-e09
BE695191.1	BE695191 CM0-BT0792-300500-398-e11
BE695192.1	BE695192 CM0-BT0792-300500-398-f04
BE695193.1	BE695193 CM0-BT0792-300500-398-f06
BE695194.1	BE695194 CM0-BT0792-300500-398-f11
BE695195.1	BE695195 CM0-BT0792-300500-399-g01
BE695196.1	BE695196 CM0-BT0792-300500-399-h09
BE695197.1	BE695197 CM0-BT0792-010600-405-a07
BE695198.1	BE695198 CM0-BT0792-010600-405-c01
BE695199.1	BE695199 CM0-BT0792-010600-405-c05
BE695200.1	BE695200 CM0-BT0792-010600-405-e05
BE695175.1	BE695175 CM0-BT0792-010600-405-g02
BE695176.1	BE695176 CM0-BT0792-010600-405-g12
BE695177.1	BE695177 CM0-BT0792-010600-405-h01
BE695178.1	BE695178 CM0-BT0792-010600-405-a10
BE695179.1	BE695179 CM0-BT0792-010600-405-g06
BE695180.1	BE695180 CM0-BT0792-010600-405-g11
BE695181.1	BE695181 CM0-BT0792-010600-405-h03
BE695182.1	BE695182 CM0-BT0792-010600-405-h11
BE695183.1	BE695183 CM0-BT0792-020600-410-a08
BE695184.1	BE695184 CM0-BT0792-020600-410-a08_1
BE695185.1	BE695185 CM0-BT0792-020600-410-c03
BE695186.1	BE695186 CM0-BT0792-020600-410-g02
BE695187.1	BE695187 CM0-BT0792-020600-410-f01
BE695201.1	BE695201 CM0-BT0792-030600-415-g02
BE695202.1	BE695202 CM0-BT0792-030600-415-f01
BE695203.1	BE695203 CM0-BT0792-140600-415-e10
BE695204.1	BE695204 CM0-BT0792-140600-415-g03
BE695205.1	BE695205 CM0-BT0792-140600-415-f04
BE695206.1	BE695206 CM0-BT0792-140600-415-f08
BE695207.1	BE695207 CM0-BT0792-140600-415-g07
BE695208.1	BE695208 CM0-BT0792-140600-415-h09
BE695209.1	BE695209 CM0-BT0793-300500-397-e10
BE695210.1	BE695210 CM0-BT0793-300500-403-e10
BE695211.1	BE695211 CM0-BT0793-300500-403-f06
BE695213.1	BE695213 CM0-BT0793-300500-403-g06
BE695214.1	BE695214 CM0-BT0793-300500-403-g08
BE695215.1	BE695215 CM0-BT0793-300500-403-g09
BE695216.1	BE695216 CM0-BT0793-300500-403-h10
BE695217.1	BE695217 CM0-BT0793-300500-404-a07
BE695218.1	BE695218 CM0-BT0793-300500-404-b12
BE695219.1	BE695219 CM0-BT0793-300500-404-f02
BE695220.1	BE695220 CM0-BT0793-300500-404-g09
BE695221.1	BE695221 CM0-BT0793-300500-404-h04
BE695222.1	BE695222 CM0-BT0793-300500-404-c06
BE695223.1	BE695223 CM0-BT0793-030600-411-b09
BE695224.1	BE695224 CM0-BT0793-030600-411-c05
BE695226.1	BE695226 CM0-BT0793-030600-411-e09
BE695227.1	BE695227 CM0-BT0793-030600-411-d11
[truncated: 944,262+ more rows]
